# Supplementary material for: INPP5D regulates inflammasome activation in human microglia
Source: Nat Commun. 2023 Nov 29;14:7552. doi: 10.1038/s41467-023-42819-w (PMC10684891; doi:10.1038/s41467-023-42819-w)
Supplement: Supplementary file 4 — Supplementary Data 1-24 [file 41467_2023_42819_MOESM4_ESM.xlsx]

## Sheet: Supplementary Data 1
Supplementary Data 1
gene	p_val	avg_log2FC	pct.1	pct.2	p_val_adj	cluster
AC008691.1	0	0.989981	0.468	0.229	0	0
P2RY12	0	0.916809	0.836	0.555	0	0
LINC02712	0	0.78117	0.471	0.248	0	0
HS3ST4	0	0.702535	0.818	0.609	0	0
KHDRBS3	0	0.70232	0.687	0.512	0	0
CSGALNACT1	0	0.683313	0.838	0.659	0	0
SYNDIG1	0	0.677554	0.743	0.584	0	0
CPED1	0	0.620671	0.797	0.596	0	0
ST6GALNAC3	0	0.616523	0.817	0.66	0	0
SFMBT2	0	0.585598	0.975	0.905	0	0
FOXP2	0	0.568176	0.75	0.582	0	0
FRMD4A	0	0.558141	0.997	0.972	0	0
AL357522.1	0	0.551946	0.658	0.479	0	0
ANKRD44	0	0.532246	0.94	0.825	0	0
CX3CR1	0	0.527479	0.594	0.409	0	0
ARHGAP22	0	0.524608	0.862	0.73	0	0
DLEU1	0	0.52081	0.939	0.86	0	0
IL6ST	0	0.511716	0.79	0.638	0	0
AL392172.2	0	0.511631	0.641	0.455	0	0
SORL1	0	0.498825	0.947	0.849	0	0
BLNK	0	0.485557	0.724	0.562	0	0
HDAC9	0	0.469012	0.907	0.799	0	0
ZBTB20	0	0.466068	0.865	0.738	0	0
ELMO1	0	0.448201	0.991	0.955	0	0
DOCK8	0	0.439806	0.98	0.917	0	0
ITPR2	0	0.416573	0.988	0.949	0	0
SRGAP2	0	0.387685	0.96	0.911	0	0
EPB41L2	0	0.386448	0.928	0.856	0	0
DOCK4	0	0.384217	0.999	0.987	0	0
PICALM	0	0.380119	0.966	0.909	0	0
FOXN3	0	0.379052	0.985	0.941	0	0
APBB1IP	0	0.370964	0.96	0.884	0	0
MEF2A	0	0.347216	0.995	0.971	0	0
MEF2C	0	0.317225	0.986	0.959	0	0
PLXDC2	0	0.26526	1	0.992	0	0
FTH1	0	-0.756255	0.735	0.822	0	0
SLC11A1	0	-0.90348	0.305	0.495	0	0
DPYD	0	-0.954713	0.468	0.623	0	0
FTL	0	-0.994971	0.761	0.844	0	0
ACSL1	0	-1.05462	0.313	0.503	0	0
CD163	0	-1.28771	0.125	0.336	0	0
SPP1	0	-1.3532	0.604	0.704	0	0
TMEM163	0	-1.38342	0.271	0.455	0	0
CCDC26	5.58811e-306	-1.25241	0.203	0.376	1.88917e-301	0
TMSB4X	4.14283e-300	-0.611116	0.883	0.919	1.40057e-295	0
LINC01374	1.37264e-299	0.587833	0.676	0.514	4.64049e-295	0
HAMP	6.32882e-298	-0.869851	0.067	0.22	2.13958e-293	0
ST6GAL1	1.29046e-293	0.378522	0.94	0.866	4.36267e-289	0
LHFPL2	3.81569e-293	0.444856	0.845	0.724	1.28997e-288	0
FAM149A	5.42679e-291	0.466672	0.67	0.501	1.83463e-286	0
MAML3	6.94577e-284	0.372599	0.938	0.865	2.34816e-279	0
FMNL3	2.50746e-281	0.459098	0.688	0.539	8.47698e-277	0
SRGAP2B	1.19518e-277	0.397207	0.868	0.768	4.04056e-273	0
AC079015.1	5.23534e-276	0.497086	0.4	0.241	1.76991e-271	0
GLDN	1.73518e-268	0.40843	0.598	0.428	5.86612e-264	0
OXR1	2.85494e-267	0.512154	0.843	0.758	9.6517e-263	0
SHTN1	4.91991e-266	0.399391	0.808	0.693	1.66327e-261	0
TIAM1	9.03524e-264	0.484738	0.671	0.522	3.05454e-259	0
TBXAS1	1.60728e-261	0.330408	0.932	0.858	5.43372e-257	0
SRGN	2.57086e-256	-1.05818	0.277	0.43	8.69132e-252	0
NAMPT	2.41789e-253	-1.1719	0.114	0.261	8.17415e-249	0
LRMDA	3.59885e-252	0.296621	0.921	0.878	1.21666e-247	0
BCL6	3.45372e-251	-0.621663	0.088	0.233	1.1676e-246	0
PTPN2	5.19118e-251	-0.644823	0.4	0.545	1.75498e-246	0
ARHGAP15	8.06577e-249	0.368764	0.898	0.829	2.7268e-244	0
ATP8B4	2.11067e-247	0.320301	0.925	0.842	7.13555e-243	0
RPLP1	2.80169e-241	-0.608073	0.589	0.7	9.47169e-237	0
P3H2	4.9757e-241	0.518371	0.442	0.291	1.68213e-236	0
ARHGAP24	8.75746e-241	0.336344	0.918	0.862	2.96063e-236	0
ATM	1.27798e-240	0.367119	0.837	0.732	4.32045e-236	0
SLC4A7	2.76931e-237	0.411331	0.793	0.678	9.3622e-233	0
TMEM156	2.90928e-237	0.454737	0.599	0.449	9.83541e-233	0
MAML2	1.51888e-234	0.334034	0.95	0.9	5.13488e-230	0
MALAT1	5.29857e-233	-0.376333	1	1	1.79129e-228	0
TBC1D14	4.15542e-232	-0.568253	0.414	0.555	1.40482e-227	0
F13A1	2.40264e-230	-1.44817	0.034	0.149	8.12261e-226	0
HSPA1A	3.12931e-229	-0.864304	0.193	0.339	1.05792e-224	0
PRDM11	1.22365e-228	0.55042	0.265	0.144	4.1368e-224	0
INPP5D	1.51733e-11	-0.914178	0.581	0.804	5.12964e-07	20
TBC1D8	1.1765e-227	-0.573134	0.199	0.358	3.9774e-223	0
A2M	2.97705e-227	0.376054	0.715	0.574	1.00645e-222	0
ADAM28	5.12682e-226	0.303962	0.908	0.817	1.73322e-221	0
SMAP2	9.2786e-225	0.364525	0.813	0.701	3.13682e-220	0
ABCC4	2.57788e-223	0.344601	0.856	0.73	8.71503e-219	0
TBC1D4	7.95469e-218	0.435384	0.636	0.493	2.68924e-213	0
IFNGR1	1.08931e-215	0.39473	0.741	0.608	3.68264e-211	0
PGM5	2.94211e-215	0.441649	0.407	0.266	9.94638e-211	0
GRID2	5.03939e-212	-1.68407	0.327	0.444	1.70367e-207	0
SLC8A1	2.03812e-211	0.273661	0.971	0.93	6.89028e-207	0
MAP4K4	9.42687e-210	0.34589	0.846	0.748	3.18694e-205	0
DIP2B	1.03178e-209	0.335675	0.835	0.739	3.48813e-205	0
NRIP1	1.68693e-202	0.387099	0.729	0.614	5.703e-198	0
LINC01141	3.51156e-202	0.420173	0.366	0.231	1.18715e-197	0
LIMK2	7.27157e-200	-0.568857	0.116	0.247	2.4583e-195	0
APPL2	1.48676e-196	0.389609	0.638	0.508	5.02628e-192	0
AC087564.1	6.83058e-195	0.506818	0.352	0.222	2.30922e-190	0
SLC2A3	1.21551e-193	-0.867637	0.131	0.259	4.10926e-189	0
CCND3	7.25196e-193	0.403631	0.607	0.47	2.45167e-188	0
DSCAM	3.6009e-192	0.469218	0.605	0.471	1.21736e-187	0
RAPGEF6	5.53843e-192	0.394324	0.66	0.53	1.87238e-187	0
PDE3B	3.8544e-188	0.350884	0.729	0.602	1.30306e-183	0
SOCS6	1.00655e-187	0.447125	0.585	0.455	3.40284e-183	0
RASGEF1C	2.38508e-187	0.472297	0.544	0.41	8.06323e-183	0
ADGRE2	1.94532e-185	-0.498733	0.104	0.229	6.57654e-181	0
CARD11	4.52111e-185	0.397783	0.456	0.318	1.52845e-180	0
CSF1R	2.91221e-184	0.3165	0.819	0.723	9.84532e-180	0
USP53	3.18726e-184	0.392027	0.699	0.575	1.07752e-179	0
TYMP	1.67179e-181	-0.517002	0.162	0.294	5.65181e-177	0
NLRP1	6.22375e-180	0.390058	0.403	0.272	2.10406e-175	0
LDLRAD4	2.90634e-178	0.260642	0.969	0.923	9.82547e-174	0
AC131944.1	1.93451e-177	-1.2004	0.15	0.269	6.53999e-173	0
MAP3K5	8.61787e-177	0.330228	0.798	0.704	2.91344e-172	0
PDE4B	3.01832e-175	-0.617572	0.386	0.506	1.0204e-170	0
MAF	3.70321e-175	0.363391	0.676	0.554	1.25194e-170	0
DEPTOR	7.69465e-174	0.417591	0.41	0.282	2.60133e-169	0
SDK1	2.57284e-173	0.420769	0.686	0.571	8.69801e-169	0
MIR99AHG	5.66854e-173	0.353962	0.742	0.629	1.91636e-168	0
RPS2	5.93597e-173	-0.579158	0.414	0.531	2.00677e-168	0
ZFHX3	7.22584e-173	0.288672	0.886	0.808	2.44284e-168	0
VSIR	3.2642e-172	0.384083	0.498	0.368	1.10353e-167	0
MED13L	4.65774e-172	0.257135	0.95	0.903	1.57464e-167	0
EML1	5.8532e-172	0.387262	0.27	0.161	1.97879e-167	0
RPL37A	5.44685e-170	-0.603539	0.649	0.721	1.84142e-165	0
NAV3	1.29558e-168	0.315649	0.871	0.783	4.37997e-164	0
AOAH	1.36393e-167	0.303773	0.831	0.729	4.61105e-163	0
TPT1	9.95435e-167	-0.580191	0.544	0.644	3.36527e-162	0
DUSP1	1.51556e-166	-0.571094	0.069	0.174	5.12367e-162	0
ERC2	3.64871e-166	-0.601572	0.26	0.384	1.23352e-161	0
PIP5K1B	1.01439e-165	0.40449	0.392	0.268	3.42934e-161	0
ATP2C1	1.35957e-165	0.332895	0.718	0.604	4.5963e-161	0
PVT1	1.98959e-165	-0.505196	0.116	0.234	6.7262e-161	0
USP6NL	1.059e-164	0.389781	0.604	0.487	3.58016e-160	0
SLC9A9	2.06615e-164	0.266966	0.915	0.86	6.98505e-160	0
RPS24	2.92729e-164	-0.607663	0.498	0.597	9.8963e-160	0
MBNL1	4.8485e-164	0.25342	0.953	0.906	1.63913e-159	0
DOCK10	5.98456e-164	0.275848	0.891	0.803	2.0232e-159	0
CACNB4	7.59553e-163	0.410997	0.58	0.461	2.56782e-158	0
HIF1A	2.41409e-161	-0.60678	0.501	0.6	8.1613e-157	0
CD163L1	6.66818e-161	-0.538114	0.094	0.206	2.25431e-156	0
SAT1	6.2959e-158	-0.555521	0.752	0.789	2.12845e-153	0
GALNT2	1.28399e-157	0.347767	0.693	0.583	4.34078e-153	0
RPS27	5.31746e-157	-0.716423	0.524	0.61	1.79767e-152	0
RPLP2	6.91587e-157	-0.646711	0.396	0.501	2.33805e-152	0
RASAL2	6.10329e-155	0.344951	0.74	0.639	2.06334e-150	0
TBC1D22A	2.66928e-153	0.267579	0.875	0.797	9.02402e-149	0
FAM110B	3.12983e-152	-0.603093	0.137	0.251	1.0581e-147	0
CCDC18-AS1	4.08105e-152	0.370494	0.528	0.402	1.37968e-147	0
ACER3	8.45919e-152	-0.44148	0.386	0.508	2.8598e-147	0
LINC02798	1.3949e-151	0.367916	0.681	0.565	4.71575e-147	0
LPCAT2	5.59477e-151	0.304982	0.801	0.709	1.89142e-146	0
LINC02232	8.18351e-151	0.388757	0.634	0.512	2.7666e-146	0
MIR31HG	2.58714e-148	0.373419	0.215	0.123	8.74636e-144	0
CYFIP1	1.38608e-147	0.281495	0.815	0.722	4.6859e-143	0
MIS18BP1	1.74773e-147	0.329065	0.57	0.441	5.90855e-143	0
RERE	7.8147e-147	0.269468	0.854	0.778	2.64192e-142	0
IL13RA1	5.90604e-145	0.325572	0.631	0.513	1.99665e-140	0
ZFP36L2	3.5057e-144	0.308538	0.625	0.495	1.18517e-139	0
RPL19	1.62001e-143	-0.643857	0.387	0.49	5.47678e-139	0
RPS11	1.98677e-143	-0.623912	0.431	0.531	6.71666e-139	0
TPRG1	2.28455e-142	-0.716875	0.051	0.14	7.72337e-138	0
RIN2	2.98212e-142	0.343107	0.584	0.467	1.00817e-137	0
HSPA1B	8.02721e-142	-0.500876	0.096	0.198	2.71376e-137	0
SH3PXD2B	8.43532e-142	-0.405612	0.072	0.169	2.85173e-137	0
SSBP2	9.34015e-141	0.354398	0.709	0.61	3.15762e-136	0
RNASET2	2.095e-140	0.285921	0.789	0.696	7.08257e-136	0
GOLGA4	1.77129e-138	-0.482184	0.546	0.634	5.98821e-134	0
AKT3	2.38102e-138	0.320615	0.738	0.641	8.04953e-134	0
RNF149	8.8369e-138	-0.470057	0.552	0.635	2.98749e-133	0
RPL23A	1.47496e-137	-0.592234	0.328	0.436	4.9864e-133	0
2023-03-03	6.13744e-137	0.394747	0.532	0.421	2.07488e-132	0
RPS18	1.53563e-136	-0.559243	0.466	0.558	5.19151e-132	0
SLC7A5	1.9063e-136	-0.42656	0.07	0.163	6.44461e-132	0
RPL11	4.95473e-136	-0.565388	0.394	0.499	1.67504e-131	0
SYK	1.00499e-135	0.262966	0.821	0.73	3.39755e-131	0
DSE	2.40692e-135	-0.411171	0.338	0.46	8.13708e-131	0
DIP2A	5.63921e-135	0.352279	0.531	0.422	1.90645e-130	0
NAV2	5.64699e-135	0.487596	0.391	0.282	1.90908e-130	0
SRGAP2C	6.15897e-135	0.288955	0.791	0.7	2.08216e-130	0
RPS6	9.7667e-135	-0.539282	0.328	0.439	3.30183e-130	0
RPL41	1.83912e-134	-0.459604	0.615	0.683	6.2175e-130	0
ZFP36	1.971e-134	-0.435499	0.09	0.188	6.66335e-130	0
LRRK1	1.53924e-133	0.325109	0.696	0.592	5.20372e-129	0
ZNF846	1.06158e-132	0.360278	0.424	0.313	3.58889e-128	0
KBTBD12	1.3196e-132	0.379164	0.345	0.237	4.46117e-128	0
CEMIP2	5.20057e-132	-0.515955	0.068	0.157	1.75816e-127	0
DENND11	7.56625e-132	0.34411	0.388	0.277	2.55792e-127	0
PELI2	1.3037e-131	0.371717	0.397	0.284	4.40741e-127	0
TANC1	2.19944e-131	0.395075	0.397	0.29	7.43565e-127	0
AC084871.1	6.63725e-131	-0.386255	0.029	0.105	2.24385e-126	0
BAZ2B	4.17337e-130	0.279456	0.807	0.725	1.41089e-125	0
RPL10	5.3368e-130	-0.444661	0.507	0.6	1.80421e-125	0
FAM20A	1.87053e-129	-0.395682	0.032	0.108	6.32371e-125	0
LRRC8C	6.01829e-129	0.355268	0.505	0.39	2.0346e-124	0
RPL13A	7.36314e-129	-0.53949	0.479	0.569	2.48926e-124	0
AC044781.1	1.61664e-128	0.347722	0.45	0.331	5.46537e-124	0
RPL35	2.66981e-128	-0.519853	0.426	0.52	9.02584e-124	0
FER	3.15076e-128	0.315374	0.739	0.655	1.06518e-123	0
EEF1A1	1.98158e-127	-0.437108	0.67	0.732	6.69911e-123	0
TMSB10	3.76002e-127	-0.432227	0.63	0.704	1.27115e-122	0
VMP1	1.23069e-126	-0.437561	0.52	0.616	4.16061e-122	0
BCO2	2.65992e-126	0.322835	0.283	0.185	8.9924e-122	0
RPL13	3.06099e-125	-0.47589	0.646	0.709	1.03483e-120	0
RPS27A	1.41031e-122	-0.525271	0.453	0.546	4.76782e-118	0
MICOS10	2.89683e-122	0.426762	0.441	0.34	9.7933e-118	0
RASSF8	3.75748e-122	0.360706	0.634	0.526	1.27029e-117	0
MAP3K8	9.02017e-122	-0.484149	0.245	0.353	3.04945e-117	0
HSPA5	5.13987e-121	-0.473366	0.122	0.22	1.73764e-116	0
STAB1	1.29753e-120	-0.476881	0.269	0.378	4.38655e-116	0
CPEB4	1.49891e-120	-0.462824	0.441	0.54	5.06735e-116	0
RPL28	2.18188e-120	-0.492429	0.393	0.493	7.37628e-116	0
SIPA1L1	2.47778e-120	-0.540816	0.558	0.635	8.37662e-116	0
AC025569.1	2.87207e-120	0.364846	0.321	0.221	9.70961e-116	0
GK	3.64519e-120	-0.517724	0.116	0.211	1.23233e-115	0
MED12L	3.28484e-119	0.332351	0.42	0.311	1.11051e-114	0
SH3KBP1	1.31296e-118	0.251637	0.8	0.72	4.43872e-114	0
DLEU2	2.58358e-118	0.257683	0.82	0.735	8.7343e-114	0
RPS19	4.29405e-118	-0.422648	0.564	0.644	1.45169e-113	0
CDKN1A	8.37861e-118	-0.375433	0.046	0.123	2.83256e-113	0
RPS9	2.02458e-117	-0.416011	0.383	0.486	6.84448e-113	0
RPL23	7.34746e-117	-0.512597	0.307	0.407	2.48396e-112	0
RPS15	7.59735e-117	-0.477217	0.441	0.532	2.56844e-112	0
FOS	2.03258e-115	-0.487912	0.076	0.161	6.87154e-111	0
PCNX2	3.27848e-115	0.295412	0.668	0.566	1.10835e-110	0
RPS25	1.17779e-114	-0.499475	0.332	0.429	3.98176e-110	0
OTULINL	1.8941e-114	0.311488	0.416	0.309	6.40337e-110	0
ADAMTSL2	2.9626e-114	0.301982	0.232	0.145	1.00157e-109	0
RPS8	3.09971e-114	-0.476427	0.362	0.46	1.04792e-109	0
LINC02642	3.43838e-114	0.319473	0.17	0.097	1.16241e-109	0
NCK1-DT	4.58019e-114	0.287564	0.231	0.145	1.54842e-109	0
RBPJ	5.88921e-114	-0.414718	0.476	0.571	1.99097e-109	0
RPS23	8.13e-114	-0.4645	0.463	0.55	2.74851e-109	0
SELPLG	9.11772e-114	0.284887	0.236	0.149	3.08243e-109	0
PTPN1	1.17576e-113	-0.415077	0.167	0.268	3.97489e-109	0
AZIN1-AS1	1.07202e-112	0.291027	0.29	0.195	3.62417e-108	0
CTTNBP2NL	1.75095e-112	0.316919	0.512	0.409	5.91944e-108	0
PDGFC	3.13716e-112	0.318776	0.415	0.311	1.06058e-107	0
LYST	4.55462e-111	0.275493	0.679	0.586	1.53978e-106	0
TUBA1B	1.97751e-110	-0.344754	0.7	0.757	6.68535e-106	0
KIF26B	6.16942e-110	0.322759	0.241	0.155	2.0857e-105	0
MEF2C-AS1	9.727e-110	0.374371	0.514	0.416	3.28841e-105	0
PLCL2	1.14114e-109	0.290183	0.668	0.576	3.85784e-105	0
SNX29	4.84454e-109	0.263272	0.759	0.674	1.63779e-104	0
RPL27A	5.19465e-109	-0.469393	0.422	0.513	1.75616e-104	0
MCF2L	6.54673e-109	0.279705	0.549	0.442	2.21325e-104	0
HSP90AA1	8.69022e-109	-0.594142	0.594	0.661	2.9379e-104	0
SLC15A2	7.33447e-108	0.330244	0.388	0.29	2.47957e-103	0
HIF1A-AS3	7.82559e-108	-0.537739	0.143	0.237	2.6456e-103	0
UVRAG	9.45947e-108	0.259293	0.739	0.654	3.19796e-103	0
DPYD-AS1	1.71563e-107	-0.36859	0.086	0.172	5.80003e-103	0
FAM177B	1.75074e-107	0.260943	0.506	0.391	5.91873e-103	0
RPL32	2.04979e-107	-0.478725	0.46	0.545	6.92971e-103	0
RPL36A	6.17432e-107	-0.491438	0.228	0.325	2.08735e-102	0
CCDC50	1.04099e-106	0.302151	0.458	0.358	3.51927e-102	0
C4orf19	2.01043e-106	0.334971	0.217	0.138	6.79666e-102	0
RPL37	2.85983e-106	-0.480168	0.475	0.554	9.66822e-102	0
RPS3	6.94272e-106	-0.451234	0.386	0.481	2.34713e-101	0
GPR34	7.92811e-106	0.282285	0.471	0.362	2.68026e-101	0
MAFB	1.52722e-105	-0.376202	0.091	0.176	5.16308e-101	0
ARHGAP21	1.76192e-105	0.274754	0.726	0.646	5.95653e-101	0
GAB1	7.50228e-105	0.337953	0.451	0.352	2.53629e-100	0
FLI1	1.45759e-104	0.264492	0.74	0.655	4.92769e-100	0
PLAT	2.32562e-104	0.305093	0.18	0.107	7.86222e-100	0
WNT2B	3.22072e-103	0.318971	0.303	0.213	1.08883e-98	0
PLSCR1	5.43651e-103	-0.394626	0.331	0.427	1.83792e-98	0
PLTP	7.86893e-103	-0.367336	0.035	0.1	2.66025e-98	0
LINC01909	1.57699e-102	0.268048	0.16	0.092	5.33134e-98	0
C1QB	1.4047e-101	-0.393631	0.459	0.55	4.74888e-97	0
RGS1	1.73855e-101	-0.65883	0.206	0.298	5.87752e-97	0
FAU	2.90521e-101	-0.428847	0.38	0.473	9.82165e-97	0
LPAR1	1.08085e-100	0.320393	0.451	0.351	3.65404e-96	0
BNC2	4.08272e-100	0.268894	0.748	0.665	1.38025e-95	0
RPL18A	5.31518e-100	-0.435088	0.267	0.363	1.7969e-95	0
CPA6	5.94828e-100	0.367929	0.142	0.079	2.01094e-95	0
LAP3	6.42787e-100	-0.339058	0.18	0.278	2.17307e-95	0
LRMP	2.91787e-99	0.286428	0.505	0.404	9.86443e-95	0
GUCY1A1	6.62223e-99	0.308137	0.185	0.113	2.23878e-94	0
P2RY13	2.88799e-98	0.28529	0.261	0.176	9.76344e-94	0
RPS14	5.66594e-97	-0.41198	0.479	0.56	1.91548e-92	0
ZNRF2	7.78526e-97	0.291345	0.569	0.476	2.63196e-92	0
NCOA3	1.0554e-96	0.265037	0.672	0.584	3.56799e-92	0
RPL39	1.21054e-96	-0.464042	0.336	0.423	4.09246e-92	0
AZIN2	1.88271e-96	0.275669	0.2	0.125	6.36488e-92	0
SMIM35	2.91463e-96	0.292721	0.161	0.094	9.85347e-92	0
B2M	3.23648e-96	-0.373869	0.536	0.613	1.09416e-91	0
PRKN	7.10487e-96	0.302254	0.639	0.547	2.40194e-91	0
LRCH1	1.14466e-95	0.250331	0.747	0.669	3.86974e-91	0
RPS4X	2.63387e-95	-0.455784	0.342	0.433	8.90433e-91	0
AC008014.1	7.43595e-95	0.389707	0.232	0.153	2.51387e-90	0
IL4R	9.93463e-95	-0.358178	0.26	0.358	3.3586e-90	0
GIMAP8	5.22241e-94	0.280569	0.208	0.134	1.76554e-89	0
CLEC9A	2.11234e-93	0.269552	0.162	0.096	7.1412e-89	0
HSP90B1	2.82745e-93	-0.398384	0.277	0.372	9.55875e-89	0
TENM4	2.98471e-92	0.292285	0.496	0.398	1.00904e-87	0
GLUL	6.82784e-92	-0.41402	0.419	0.507	2.30829e-87	0
SPNS2	9.20432e-92	0.287049	0.292	0.207	3.1117e-87	0
PIM1	1.3506e-91	-0.306747	0.065	0.136	4.56597e-87	0
RPS12	1.73923e-91	-0.393794	0.404	0.493	5.87982e-87	0
GAPDH	6.35223e-91	-0.336174	0.596	0.665	2.1475e-86	0
APOC1	7.18826e-91	-0.427969	0.104	0.182	2.43014e-86	0
RTTN	1.60465e-90	0.42528	0.45	0.366	5.42484e-86	0
JAM2	2.07242e-90	0.256824	0.161	0.097	7.00624e-86	0
HSPBAP1	3.46139e-90	0.286167	0.376	0.286	1.17019e-85	0
AL163541.1	4.37722e-90	0.476369	0.527	0.451	1.47981e-85	0
RPL14	5.70396e-90	-0.38835	0.344	0.435	1.92834e-85	0
C12orf75	1.1166e-89	0.29547	0.311	0.226	3.77489e-85	0
RPL38	3.82844e-89	-0.420731	0.453	0.53	1.29428e-84	0
LINC01091	7.75734e-89	0.397826	0.253	0.174	2.62252e-84	0
MS4A6A	1.87742e-88	-0.360176	0.462	0.541	6.34699e-84	0
WASF2	1.9791e-88	0.262826	0.615	0.534	6.69073e-84	0
UGCG	2.16718e-88	-0.371903	0.307	0.403	7.32657e-84	0
ARL15	7.33046e-88	0.251667	0.791	0.716	2.47821e-83	0
AC006230.1	2.97682e-87	0.273997	0.274	0.192	1.00637e-82	0
ARHGEF6	4.29486e-87	0.276907	0.47	0.379	1.45196e-82	0
SESN3	4.42619e-87	0.299142	0.444	0.354	1.49636e-82	0
RPLP0	5.9386e-87	-0.35501	0.239	0.332	2.00766e-82	0
NEAT1	7.2077e-87	-0.340469	0.975	0.964	2.43671e-82	0
MAP2K6	1.13595e-86	0.28341	0.162	0.099	3.84031e-82	0
RPS20	1.37766e-86	-0.451022	0.287	0.372	4.65745e-82	0
BICRAL	1.83495e-86	0.285147	0.39	0.3	6.20341e-82	0
RICTOR	2.05303e-86	0.254737	0.588	0.498	6.94069e-82	0
UBA52	5.58192e-86	-0.390572	0.305	0.393	1.88708e-81	0
GRB2	6.52578e-86	-0.306019	0.605	0.667	2.20617e-81	0
PTMA	1.02328e-85	-0.33734	0.463	0.548	3.45939e-81	0
RPL8	9.23417e-85	-0.391357	0.34	0.427	3.12179e-80	0
USP24	2.09266e-84	0.267431	0.562	0.477	7.07466e-80	0
TGFBI	7.60665e-84	-0.281757	0.048	0.11	2.57158e-79	0
SGK3	1.0063e-83	0.265262	0.539	0.45	3.402e-79	0
LINC02245	1.12962e-83	0.301486	0.304	0.222	3.8189e-79	0
PSMA1	1.53964e-83	0.287285	0.523	0.436	5.20505e-79	0
RPL36	2.12602e-83	-0.358044	0.448	0.527	7.18742e-79	0
CYSLTR1	3.18093e-83	0.258255	0.183	0.116	1.07538e-78	0
MVB12B	4.99799e-83	0.260909	0.564	0.475	1.68967e-78	0
RNF125	1.3474e-82	0.277415	0.256	0.179	4.55515e-78	0
CACNA1A	3.85467e-82	0.317438	0.472	0.385	1.30315e-77	0
RPL3	5.88058e-82	-0.394591	0.531	0.594	1.98805e-77	0
LY96	1.46484e-81	-0.333498	0.163	0.247	4.95219e-77	0
RPS16	4.28351e-81	-0.36618	0.349	0.435	1.44812e-76	0
FOXO3	7.01881e-81	0.261103	0.608	0.521	2.37285e-76	0
MB21D2	1.26096e-80	-0.374466	0.113	0.19	4.26294e-76	0
HIVEP2	2.08862e-80	-0.403647	0.148	0.227	7.061e-76	0
EIF1	2.88064e-80	-0.314721	0.478	0.561	9.73856e-76	0
ANK2	4.72491e-80	-0.348268	0.484	0.559	1.59735e-75	0
SIGLEC8	8.89126e-80	0.251384	0.231	0.158	3.00587e-75	0
RPL6	1.21727e-79	-0.361895	0.311	0.399	4.11524e-75	0
DLEU7	1.46487e-79	0.328408	0.567	0.488	4.95228e-75	0
ASAP1	2.17834e-79	-0.346554	0.423	0.507	7.36431e-75	0
RPS28	3.22406e-79	-0.354455	0.518	0.585	1.08996e-74	0
RPL12	5.63534e-79	-0.4016	0.246	0.328	1.90514e-74	0
FEZ2	8.71633e-79	0.257434	0.497	0.409	2.94673e-74	0
RPL15	2.90819e-78	-0.332832	0.439	0.522	9.83171e-74	0
LINC00472	3.46892e-78	0.303725	0.27	0.195	1.17274e-73	0
CD83	1.27878e-77	-0.551653	0.064	0.126	4.32317e-73	0
CHSY1	2.4651e-76	-0.38943	0.338	0.421	8.33377e-72	0
NIBAN1	2.52948e-76	-0.424632	0.232	0.316	8.55141e-72	0
RPL29	3.34553e-76	-0.354075	0.303	0.39	1.13102e-71	0
RPS29	4.62818e-76	-0.334698	0.396	0.48	1.56465e-71	0
SLC49A4	1.22375e-75	0.265989	0.271	0.195	4.13712e-71	0
RPS6KA5	1.66667e-75	0.2773	0.327	0.248	5.6345e-71	0
TRAF3IP3	3.44181e-75	0.257015	0.261	0.187	1.16357e-70	0
CA8	5.73491e-75	0.279446	0.168	0.107	1.9388e-70	0
IQGAP1	9.04958e-75	-0.290026	0.183	0.268	3.05939e-70	0
PLD1	2.93389e-74	0.259243	0.396	0.311	9.91859e-70	0
ACTB	3.30695e-74	-0.280767	0.756	0.796	1.11798e-69	0
SERF2	5.78644e-74	-0.334944	0.301	0.384	1.95622e-69	0
TNFRSF1B	1.29868e-73	-0.375546	0.345	0.425	4.39045e-69	0
FCGR2A	2.06113e-73	-0.328549	0.268	0.354	6.96806e-69	0
CTSB	2.49458e-73	-0.335215	0.645	0.689	8.43344e-69	0
EEF1B2	1.58349e-72	-0.322282	0.184	0.263	5.3533e-68	0
STK32B	1.58614e-72	0.309676	0.331	0.253	5.36226e-68	0
TFRC	1.66235e-72	-0.493939	0.106	0.175	5.61991e-68	0
RPL22	2.2829e-72	-0.36019	0.246	0.326	7.71781e-68	0
LITAF	3.26746e-72	-0.307537	0.157	0.236	1.10463e-67	0
EEF1G	3.93661e-72	-0.371673	0.22	0.297	1.33085e-67	0
LINC01684	6.45746e-72	0.290887	0.446	0.364	2.18307e-67	0
ARHGAP18	2.50084e-71	-0.32974	0.29	0.375	8.45459e-67	0
RNF144B	3.05183e-71	-0.446083	0.259	0.337	1.03173e-66	0
JAK3	4.25672e-71	-0.278954	0.149	0.226	1.43907e-66	0
BCAS3	5.82674e-71	0.282673	0.583	0.508	1.96985e-66	0
RPL26	6.06374e-71	-0.409815	0.395	0.465	2.04997e-66	0
TAPT1-AS1	6.39938e-71	0.264964	0.324	0.246	2.16344e-66	0
YBX1	1.29745e-70	-0.303974	0.154	0.231	4.38628e-66	0
CD14	1.78313e-70	-0.374386	0.206	0.285	6.02822e-66	0
FCGBP	2.24777e-70	-0.871767	0.285	0.353	7.59902e-66	0
S100A11	4.71225e-70	-0.286769	0.096	0.164	1.59307e-65	0
MCTP1	1.04123e-69	-0.359928	0.172	0.248	3.52009e-65	0
SYT6	2.92191e-69	0.25992	0.221	0.154	9.87812e-65	0
KCNQ1	6.62233e-69	0.251995	0.467	0.386	2.23881e-64	0
GMDS-DT	6.72252e-69	0.269252	0.496	0.409	2.27268e-64	0
RPL10A	7.12894e-69	-0.32242	0.237	0.319	2.41008e-64	0
RPL30	1.00408e-67	-0.341092	0.383	0.459	3.39449e-63	0
PPARD	1.01762e-67	-0.311853	0.382	0.46	3.44025e-63	0
LINC02057	1.12093e-67	0.252971	0.162	0.105	3.78951e-63	0
NACA	4.07353e-67	-0.345764	0.373	0.447	1.37714e-62	0
NAALADL2	8.8681e-67	0.335746	0.453	0.378	2.99804e-62	0
FOXO1	1.03011e-66	0.297701	0.326	0.253	3.48249e-62	0
DDX21	1.14622e-66	-0.284692	0.156	0.231	3.87502e-62	0
NR3C2	1.73019e-66	0.29285	0.311	0.238	5.84925e-62	0
RPL17	2.09947e-66	-0.366536	0.366	0.435	7.09766e-62	0
CEBPD	2.56266e-66	-0.340343	0.188	0.264	8.66359e-62	0
MS4A4A	4.81255e-65	-0.314195	0.152	0.224	1.62698e-60	0
OSBPL6	8.24639e-65	0.260628	0.324	0.251	2.78786e-60	0
AC006160.1	8.85507e-65	-0.271749	0.085	0.147	2.99363e-60	0
AL353138.1	1.67127e-64	0.298112	0.208	0.145	5.65007e-60	0
ATP5F1E	3.36636e-64	-0.360296	0.305	0.378	1.13806e-59	0
RPS21	1.15902e-62	-0.326159	0.394	0.466	3.91829e-58	0
CALR	1.63464e-62	-0.290682	0.172	0.245	5.52622e-58	0
PTPN14	1.94896e-62	0.265893	0.218	0.155	6.58884e-58	0
RPL7A	3.03439e-62	-0.319499	0.397	0.47	1.02584e-57	0
SLC16A3	4.44146e-62	-0.252438	0.144	0.215	1.50152e-57	0
KLHL2	5.27734e-62	-0.284371	0.335	0.414	1.78411e-57	0
AC007262.2	2.79209e-61	0.279743	0.302	0.231	9.4392e-57	0
RPL31	3.09612e-61	-0.315838	0.343	0.42	1.04671e-56	0
TTC28	1.61463e-60	0.268631	0.544	0.472	5.45857e-56	0
SHOC1	2.4201e-60	-0.394307	0.243	0.315	8.18162e-56	0
P4HA1	5.39504e-60	-0.392525	0.379	0.449	1.8239e-55	0
GARNL3	5.48533e-60	0.255523	0.359	0.285	1.85443e-55	0
GNA13	7.215e-60	-0.39032	0.303	0.376	2.43918e-55	0
HSP90AB1	1.94334e-59	-0.2908	0.48	0.547	6.56985e-55	0
RPS3A	2.39118e-59	-0.322938	0.381	0.451	8.08385e-55	0
PLAUR	3.96856e-59	-0.262749	0.088	0.147	1.34165e-54	0
THEMIS2	4.19807e-59	-0.252988	0.11	0.174	1.41924e-54	0
FNDC3B	5.61536e-59	-0.299528	0.485	0.548	1.89839e-54	0
EPB41L3	8.81753e-59	-0.406142	0.585	0.629	2.98094e-54	0
KLF12	2.17588e-58	0.28375	0.23	0.169	7.35601e-54	0
RPL27	3.27816e-58	-0.305975	0.314	0.386	1.10825e-53	0
ID2	5.4093e-58	-0.340169	0.215	0.287	1.82872e-53	0
C1QC	8.7608e-58	-0.301187	0.317	0.392	2.96176e-53	0
GAS7	9.05202e-58	-0.291678	0.373	0.447	3.06022e-53	0
C1QA	1.28016e-56	-0.303819	0.334	0.406	4.32784e-52	0
CEBPB	3.5618e-56	-0.293453	0.245	0.319	1.20414e-51	0
SDCBP	3.79181e-56	-0.319965	0.272	0.344	1.2819e-51	0
PLXNC1	3.82156e-56	-0.251107	0.147	0.216	1.29195e-51	0
AIF1	2.65558e-55	-0.313119	0.155	0.221	8.97773e-51	0
SCIN	3.36682e-55	-0.383563	0.33	0.395	1.13822e-50	0
HSPD1	1.8343e-54	-0.285985	0.179	0.247	6.20122e-50	0
SOD2	4.70033e-54	-0.273272	0.325	0.398	1.58904e-49	0
CALM1	2.12616e-53	-0.269562	0.739	0.767	7.1879e-49	0
RPSA	2.47089e-53	-0.258442	0.32	0.393	8.35334e-49	0
CACNA1D	1.13205e-52	0.263203	0.397	0.329	3.82711e-48	0
RPL24	1.73266e-52	-0.297077	0.409	0.474	5.85761e-48	0
PYGL	2.86216e-51	-0.281898	0.196	0.262	9.6761e-47	0
RPL7	3.11268e-51	-0.285359	0.335	0.404	1.0523e-46	0
RBM47	1.24596e-50	-0.258081	0.718	0.741	4.21222e-46	0
PTCHD4	2.67507e-50	0.348663	0.224	0.168	9.04361e-46	0
UBC	5.26399e-50	-0.276597	0.416	0.483	1.7796e-45	0
PGK1	5.35726e-50	-0.263945	0.35	0.419	1.81113e-45	0
ACTG1	6.37041e-50	-0.269762	0.376	0.444	2.15365e-45	0
UQCRB	5.33914e-49	-0.281136	0.36	0.425	1.805e-44	0
DDIT4	6.1789e-49	-0.326274	0.145	0.205	2.0889e-44	0
RPL21	1.3104e-48	-0.27939	0.462	0.52	4.43008e-44	0
RPS15A	1.55744e-48	-0.279962	0.217	0.281	5.26525e-44	0
RPL5	3.14317e-48	-0.275981	0.384	0.45	1.06261e-43	0
MIR181A1HG	6.93019e-48	-0.274006	0.263	0.333	2.34289e-43	0
PLCL1	1.05695e-47	0.314076	0.377	0.315	3.57322e-43	0
IQGAP2	3.92585e-47	-0.392088	0.143	0.2	1.32721e-42	0
RPL18	4.02426e-47	-0.267545	0.411	0.473	1.36048e-42	0
RPS7	5.01058e-47	-0.265001	0.312	0.381	1.69393e-42	0
RPS17	1.39953e-46	-0.252748	0.219	0.282	4.7314e-42	0
DAPK1	2.56495e-46	-0.28214	0.121	0.175	8.67131e-42	0
PSTPIP2	4.98295e-46	-0.297274	0.2	0.265	1.68459e-41	0
HSPB1	8.53759e-46	-0.292057	0.133	0.189	2.8863e-41	0
H3F3B	8.61453e-46	-0.267439	0.308	0.376	2.91232e-41	0
HIST2H2BF	2.5532e-45	-0.266597	0.15	0.208	8.63161e-41	0
RPL34	4.1088e-45	-0.267802	0.528	0.579	1.38906e-40	0
AGFG1	7.66308e-45	-0.335498	0.359	0.42	2.59066e-40	0
TOMM7	1.04785e-44	-0.26153	0.285	0.349	3.54246e-40	0
PTPRG	1.73578e-44	-0.759964	0.169	0.223	5.86816e-40	0
RPS13	1.92659e-44	-0.257067	0.225	0.288	6.51322e-40	0
HSPH1	1.60947e-43	-0.382147	0.27	0.329	5.44114e-39	0
ZNF804A	1.84979e-43	-0.279717	0.169	0.229	6.25358e-39	0
RPS10	2.58242e-43	-0.270928	0.188	0.246	8.73038e-39	0
SPATA6	4.54779e-43	-0.299068	0.414	0.468	1.53747e-38	0
NHSL1	3.96287e-42	0.274393	0.53	0.472	1.33973e-37	0
RGL1	5.53173e-42	-0.357367	0.326	0.386	1.87011e-37	0
BASP1	1.14872e-41	-0.253961	0.554	0.598	3.88349e-37	0
TGFBR1	5.72168e-41	-0.333738	0.643	0.664	1.93433e-36	0
RPL9	6.51929e-41	-0.267628	0.471	0.521	2.20397e-36	0
RACK1	1.60934e-40	-0.269784	0.214	0.27	5.4407e-36	0
RPL35A	1.90699e-40	-0.251138	0.357	0.418	6.44696e-36	0
CREM	9.88211e-40	-0.340707	0.181	0.235	3.34084e-35	0
HERPUD1	2.37421e-39	-0.270809	0.351	0.408	8.0265e-35	0
ZEB1	4.88203e-39	0.255946	0.452	0.399	1.65047e-34	0
CLU	4.24608e-37	-0.265792	0.62	0.648	1.43547e-32	0
AC011933.4	4.34421e-37	-0.274127	0.25	0.306	1.46865e-32	0
DIRC3	5.98209e-37	-0.398775	0.087	0.13	2.02237e-32	0
LGMN	6.64881e-37	-0.268431	0.162	0.215	2.24776e-32	0
GPR183	8.50127e-37	-0.298039	0.097	0.142	2.87402e-32	0
ITSN1	8.77203e-36	-0.293028	0.252	0.308	2.96556e-31	0
MT2A	1.88571e-35	-0.326461	0.27	0.322	6.37501e-31	0
PFKFB3	4.35147e-33	-0.267367	0.407	0.455	1.4711e-28	0
CST3	1.89866e-32	-0.263661	0.541	0.584	6.41881e-28	0
STARD13	1.03236e-31	-0.346347	0.324	0.377	3.4901e-27	0
MAP1B	6.96907e-31	-0.285148	0.553	0.584	2.35603e-26	0
ATP1B3	9.75205e-31	-0.302108	0.239	0.293	3.29688e-26	0
HLA-DRA	1.95929e-29	-0.255316	0.5	0.538	6.62377e-25	0
XACT	1.27503e-28	-0.793012	0.124	0.159	4.31049e-24	0
KCNMB2-AS1	2.16784e-27	0.258021	0.263	0.22	7.32882e-23	0
CTSD	8.86483e-26	-0.266524	0.322	0.364	2.99693e-21	0
MYO1E	6.33509e-25	-0.310447	0.279	0.325	2.1417e-20	0
C10orf11	5.28994e-22	-0.321658	0.075	0.105	1.78837e-17	0
APOE	9.25933e-21	-0.280299	0.452	0.482	3.1303e-16	0
PADI2	8.57215e-17	-0.349035	0.35	0.382	2.89799e-12	0
SELENOP	4.96965e-10	-0.250609	0.087	0.106	1.68009e-05	0
GALNTL6	8.23249e-05	-0.250149	0.108	0.12	1	0
TMEM163	0	1.39891	0.709	0.393	0	1
SH3RF3	0	0.754818	0.818	0.734	0	1
SPATA6	0	0.697667	0.627	0.439	0	1
TGFBR1	0	0.686	0.776	0.646	0	1
BACH1	0	0.675231	0.813	0.671	0	1
NCK2	0	0.65669	0.805	0.643	0	1
PTPN2	0	0.654862	0.699	0.503	0	1
PRKCA	0	0.62254	0.839	0.715	0	1
PTPRE	0	0.610713	0.872	0.748	0	1
2023-03-01	0	0.577325	0.898	0.779	0	1
CHST11	0	0.510334	0.987	0.94	0	1
DENND3	0	0.466138	0.829	0.699	0	1
ARHGAP26	0	0.458957	0.973	0.933	0	1
CSGALNACT1	0	-0.695857	0.546	0.701	0	1
FRMD4A	1.11406e-304	-0.419724	0.968	0.976	3.76629e-300	1
SORL1	5.46147e-302	-0.504723	0.809	0.869	1.84636e-297	1
PDE3B	9.93171e-300	-0.713726	0.471	0.639	3.35761e-295	1
CPEB4	6.82108e-299	0.686161	0.647	0.511	2.306e-294	1
TBC1D14	3.20053e-283	0.484171	0.68	0.517	1.082e-278	1
SCFD2	6.15439e-282	0.578391	0.593	0.426	2.08061e-277	1
RUNX1	4.82157e-281	0.523577	0.866	0.809	1.63003e-276	1
DOCK4	4.2759e-267	-0.3509	0.988	0.988	1.44555e-262	1
BIN1	3.01275e-266	0.606262	0.599	0.455	1.01852e-261	1
ERC2	1.53912e-257	0.60212	0.506	0.349	5.20331e-253	1
MIS18BP1	3.68649e-251	-0.554975	0.298	0.48	1.24629e-246	1
NIBAN1	3.90188e-247	0.645129	0.44	0.287	1.31911e-242	1
LIMK2	1.29973e-241	0.53636	0.357	0.212	4.39399e-237	1
PIM1	7.04496e-236	0.430756	0.231	0.112	2.38169e-231	1
IKZF1	6.64598e-235	0.479895	0.738	0.621	2.24681e-230	1
IL17RA	9.8695e-235	0.471857	0.618	0.468	3.33658e-230	1
HAMP	9.71879e-232	0.476216	0.326	0.183	3.28563e-227	1
HIVEP3	3.25759e-231	0.471432	0.73	0.595	1.10129e-226	1
LAP3	8.17018e-222	0.45972	0.392	0.248	2.76209e-217	1
KLHL2	1.24867e-219	0.485169	0.532	0.387	4.22138e-215	1
IPCEF1	2.77191e-219	0.503337	0.726	0.624	9.37099e-215	1
MSR1	2.76451e-218	-0.713095	0.349	0.504	9.34598e-214	1
ALOX5	2.62515e-217	0.444505	0.688	0.559	8.87484e-213	1
SP100	2.91272e-215	0.396065	0.791	0.685	9.84704e-211	1
ZFP36L2	4.77151e-215	-0.576219	0.373	0.53	1.6131e-210	1
DDX21	3.35454e-212	0.455463	0.342	0.205	1.13407e-207	1
JAZF1	1.73249e-211	0.382149	0.875	0.792	5.85703e-207	1
NHSL1	1.35125e-206	-0.818579	0.356	0.496	4.56816e-202	1
ZBTB20	1.63524e-205	-0.44124	0.655	0.768	5.52824e-201	1
TBC1D8	5.8503e-205	0.460839	0.467	0.32	1.97781e-200	1
PVT1	9.56717e-203	0.514802	0.333	0.203	3.23437e-198	1
BCL6	8.06044e-199	0.473751	0.327	0.199	2.72499e-194	1
IKZF2	1.17514e-197	0.545666	0.336	0.208	3.97279e-193	1
GRB2	4.2451e-197	0.374369	0.758	0.645	1.43514e-192	1
HCK	4.38531e-197	0.429948	0.593	0.455	1.48254e-192	1
GOLGA4	6.39129e-191	0.467564	0.713	0.61	2.1607e-186	1
LCP2	3.01891e-190	0.447572	0.548	0.408	1.0206e-185	1
AKT3	3.53401e-188	-0.466964	0.548	0.668	1.19474e-183	1
PELI2	2.27239e-187	-0.546787	0.17	0.316	7.68225e-183	1
TNFRSF10D	2.44518e-187	0.468756	0.31	0.188	8.26641e-183	1
ARHGAP24	1.86482e-184	-0.358447	0.814	0.876	6.30439e-180	1
ETV6	1.75148e-183	0.302707	0.909	0.85	5.92122e-179	1
JAK3	1.47735e-179	0.41551	0.325	0.201	4.99448e-175	1
HSPA5	1.94668e-176	0.47533	0.312	0.193	6.58115e-172	1
VSIG4	6.02014e-175	0.466491	0.501	0.375	2.03523e-170	1
LINC01374	2.16024e-173	-0.581275	0.416	0.551	7.30311e-169	1
ADGRE2	8.43622e-171	0.407923	0.32	0.198	2.85203e-166	1
ACER3	3.93395e-169	0.409803	0.604	0.477	1.32995e-164	1
WDFY3	2.07831e-168	0.353881	0.834	0.77	7.02616e-164	1
HSP90B1	2.17733e-163	0.44795	0.467	0.345	7.36088e-159	1
GRAMD1A	1.58943e-162	0.466963	0.321	0.208	5.3734e-158	1
PHC2	2.08882e-161	0.378017	0.666	0.559	7.06169e-157	1
RGS1	4.63738e-161	-0.793348	0.175	0.301	1.56776e-156	1
ADGRG1	1.2861e-160	0.40196	0.56	0.433	4.34791e-156	1
PSTPIP2	1.97774e-160	0.464809	0.367	0.241	6.68613e-156	1
HRH2	3.85345e-160	0.415552	0.294	0.182	1.30274e-155	1
EML4	6.62998e-160	0.379352	0.657	0.547	2.2414e-155	1
PRKD3	1.08946e-159	0.427074	0.517	0.397	3.68315e-155	1
AC006160.1	2.9712e-156	0.3965	0.226	0.127	1.00447e-151	1
FAM157C	8.35679e-155	0.330569	0.196	0.104	2.82518e-150	1
IL1B	9.65432e-154	0.412963	0.145	0.068	3.26384e-149	1
HS3ST4	7.84444e-152	-0.495614	0.551	0.648	2.65197e-147	1
KLHL24	1.3956e-151	-0.431822	0.163	0.291	4.71811e-147	1
IL4R	1.00014e-150	0.414848	0.45	0.331	3.38117e-146	1
SMAP2	1.48103e-150	-0.381888	0.629	0.728	5.00693e-146	1
GAB1	3.88384e-150	-0.470534	0.245	0.381	1.31301e-145	1
FCGR1A	6.44634e-150	0.401546	0.332	0.218	2.17931e-145	1
RB1	1.35822e-149	0.335374	0.809	0.725	4.59173e-145	1
PDCD4	3.22371e-144	-0.429642	0.14	0.26	1.08984e-139	1
DLEU1	5.11773e-144	-0.362177	0.843	0.874	1.73015e-139	1
NAIP	7.6934e-144	0.345849	0.578	0.455	2.60091e-139	1
NFATC2	2.44231e-141	0.359487	0.668	0.563	8.25672e-137	1
FCGR3A	6.48264e-141	0.414576	0.449	0.332	2.19159e-136	1
SND1	8.5311e-141	0.354679	0.678	0.578	2.88411e-136	1
DNAJC3	8.22211e-140	0.423525	0.433	0.32	2.77965e-135	1
ASAH1	8.03221e-139	-0.459736	0.303	0.427	2.71545e-134	1
DSE	3.99575e-138	0.380009	0.546	0.43	1.35084e-133	1
RPS6KA5	4.10553e-136	-0.427415	0.153	0.272	1.38796e-131	1
DDX10	1.071e-134	0.379797	0.42	0.303	3.62073e-130	1
FOXO3	1.42366e-132	-0.424103	0.423	0.547	4.81296e-128	1
SHOC1	2.61057e-132	0.471521	0.404	0.292	8.82555e-128	1
PLAC8	4.69994e-132	0.558426	0.255	0.159	1.58891e-127	1
GAREM1	4.68518e-131	0.418933	0.543	0.435	1.58392e-126	1
SLC2A5	1.39886e-130	0.445258	0.554	0.451	4.72914e-126	1
DSCAM	7.54183e-130	-0.52779	0.386	0.503	2.54967e-125	1
IL1RAP	2.36766e-129	0.452952	0.48	0.373	8.00436e-125	1
EIF4G3	8.44498e-129	0.269025	0.876	0.821	2.85499e-124	1
MGAT5	4.03635e-128	0.348851	0.757	0.682	1.36457e-123	1
SLC11A1	6.80614e-128	0.295482	0.585	0.454	2.30095e-123	1
SPTLC2	2.71858e-122	0.331919	0.702	0.614	9.19069e-118	1
GRID2	7.00712e-122	-1.36492	0.35	0.44	2.3689e-117	1
XBP1	2.9089e-121	0.318013	0.204	0.119	9.83412e-117	1
SIGLEC9	8.89923e-120	0.327618	0.237	0.147	3.00856e-115	1
AC008691.1	1.3265e-119	-0.698888	0.166	0.273	4.4845e-115	1
ANKS1A	3.25185e-119	0.360086	0.757	0.704	1.09935e-114	1
MKNK1	1.12934e-118	0.323725	0.667	0.579	3.81795e-114	1
ATP11A	1.61287e-118	0.350401	0.566	0.467	5.45263e-114	1
C3	2.4324e-118	0.311985	0.787	0.702	8.22323e-114	1
SUSD6	5.29243e-118	0.324644	0.746	0.674	1.78921e-113	1
PTK2	1.67162e-117	0.37042	0.633	0.543	5.65125e-113	1
ABCA1	1.23922e-116	-0.481416	0.165	0.274	4.18944e-112	1
CEBPB	4.41508e-116	0.36592	0.403	0.297	1.49261e-111	1
PEAK1	4.96314e-116	-0.475659	0.428	0.536	1.67789e-111	1
PDGFC	8.10807e-116	-0.475377	0.225	0.338	2.74109e-111	1
FTH1	8.25002e-116	-0.503703	0.765	0.817	2.78908e-111	1
LINC02245	8.69538e-116	-0.417342	0.139	0.245	2.93965e-111	1
SSBP2	2.51965e-115	-0.37069	0.53	0.635	8.51816e-111	1
FAM49A	3.06318e-114	-0.429361	0.308	0.423	1.03557e-109	1
SLCO2B1	1.1541e-113	0.27487	0.862	0.813	3.90167e-109	1
PRKCA-AS1	3.27014e-113	0.457775	0.277	0.182	1.10554e-108	1
PPARD	7.78209e-113	0.331139	0.543	0.438	2.63089e-108	1
RNF149	1.57344e-111	0.278246	0.706	0.614	5.31932e-107	1
PIK3AP1	1.14054e-109	0.381519	0.597	0.511	3.85581e-105	1
AC093865.1	1.83067e-109	0.400656	0.187	0.11	6.18894e-105	1
PACSIN2	4.14026e-109	0.327254	0.567	0.47	1.3997e-104	1
SAMD4A	2.67766e-108	-0.446203	0.206	0.316	9.05236e-104	1
EML1	1.48233e-107	-0.370916	0.094	0.186	5.0113e-103	1
CCND3	3.39196e-107	-0.380535	0.388	0.502	1.14672e-102	1
FBXL20	1.76092e-106	-0.335873	0.241	0.356	5.95315e-102	1
PUM3	2.49813e-106	0.353818	0.383	0.285	8.44544e-102	1
PDIA3	5.82823e-106	0.333624	0.317	0.222	1.97035e-101	1
PYGL	8.116e-106	0.363632	0.338	0.242	2.74377e-101	1
AL034397.3	1.3427e-105	0.390965	0.342	0.245	4.53926e-101	1
CTSC	1.13316e-104	0.343601	0.516	0.417	3.83088e-100	1
ATM	2.14041e-103	-0.288134	0.68	0.755	7.2361e-99	1
SLC22A23	1.72751e-102	-0.445089	0.134	0.23	5.84018e-98	1
SIPA1L2	7.80169e-100	0.385184	0.566	0.486	2.63752e-95	1
RIN2	9.1288e-100	-0.372159	0.387	0.495	3.08617e-95	1
IARS	3.62295e-99	0.344682	0.3	0.209	1.22481e-94	1
CREBRF	1.55691e-98	-0.33492	0.211	0.318	5.26344e-94	1
RTTN	4.93389e-98	-0.55495	0.288	0.389	1.668e-93	1
YPEL2	1.34116e-97	-0.325645	0.142	0.24	4.53406e-93	1
E2F3	2.46684e-97	0.347739	0.44	0.345	8.33966e-93	1
SFMBT2	9.87034e-97	-0.257806	0.895	0.917	3.33687e-92	1
SETBP1	1.03447e-96	0.407961	0.429	0.335	3.49724e-92	1
TAOK3	6.7196e-95	0.271145	0.769	0.699	2.2717e-90	1
NAV2	7.5197e-95	-0.507861	0.21	0.308	2.54218e-90	1
PAG1	7.723e-95	0.316763	0.734	0.665	2.61091e-90	1
NR3C2	1.9654e-94	-0.379494	0.162	0.259	6.64444e-90	1
STK3	2.35695e-94	0.302385	0.658	0.575	7.96814e-90	1
TBC1D4	1.17791e-93	-0.334856	0.418	0.524	3.98216e-89	1
ELOVL5	1.30882e-93	0.314631	0.344	0.253	4.42473e-89	1
NLRP1	1.74669e-93	-0.361066	0.201	0.301	5.90504e-89	1
DUSP1	5.26241e-93	-0.464087	0.089	0.17	1.77906e-88	1
WDR43	1.03794e-92	0.315426	0.302	0.214	3.50896e-88	1
ARID5B	1.22998e-91	-0.427374	0.198	0.295	4.1582e-87	1
WNT5A	3.24987e-91	0.315901	0.31	0.221	1.09868e-86	1
A2M	3.57044e-91	-0.349937	0.512	0.603	1.20706e-86	1
SNX29	3.76151e-91	-0.298892	0.618	0.694	1.27165e-86	1
IRS2	4.38894e-91	-0.387423	0.296	0.398	1.48377e-86	1
OXR1	5.20795e-91	-0.364066	0.71	0.778	1.76065e-86	1
ANKRD22	5.92162e-91	0.303572	0.168	0.1	2.00192e-86	1
KIF26B	2.35451e-90	-0.376267	0.094	0.176	7.95988e-86	1
ADGRG5	2.67605e-90	0.409853	0.182	0.112	9.04691e-86	1
OPRM1	3.59244e-90	0.320798	0.368	0.273	1.2145e-85	1
PILRA	4.19477e-90	-0.333038	0.183	0.28	1.41813e-85	1
KLF7	5.43826e-90	-0.333707	0.159	0.254	1.83851e-85	1
CUL1	2.51961e-89	0.326101	0.496	0.409	8.51803e-85	1
FCGR1B	2.64576e-89	0.284632	0.217	0.141	8.94452e-85	1
PRKAG2	2.96914e-89	-0.347463	0.395	0.496	1.00378e-84	1
AL392172.2	1.98378e-88	-0.349997	0.391	0.491	6.70656e-84	1
C1QB	5.63177e-88	0.253996	0.624	0.526	1.90393e-83	1
MICOS10	6.72488e-88	-0.402867	0.267	0.365	2.27348e-83	1
PLCL1	1.24605e-87	-0.43624	0.238	0.335	4.21251e-83	1
PRKN	4.76225e-87	-0.327905	0.47	0.571	1.60997e-82	1
PXN	4.94857e-87	0.267312	0.172	0.105	1.67296e-82	1
DCAF6	4.91642e-86	0.322142	0.602	0.528	1.66209e-81	1
GCA	5.40137e-86	0.335518	0.32	0.236	1.82604e-81	1
HDAC4	6.24087e-86	0.31697	0.518	0.431	2.10985e-81	1
ALOX5AP	9.40908e-86	0.443884	0.33	0.246	3.18093e-81	1
SLC18B1	3.9296e-85	-0.314954	0.12	0.205	1.32848e-80	1
AC044781.1	4.55895e-85	-0.377763	0.26	0.358	1.54124e-80	1
STAT3	5.37963e-85	0.289521	0.525	0.436	1.81869e-80	1
CD93	1.44781e-84	0.250354	0.151	0.089	4.89462e-80	1
FGD2	1.47826e-84	0.289082	0.564	0.48	4.99756e-80	1
NEK6	1.65224e-84	0.299379	0.317	0.232	5.58573e-80	1
BCL2L1	1.58325e-83	0.306738	0.336	0.25	5.35248e-79	1
LAT2	1.58774e-83	0.291136	0.488	0.397	5.36766e-79	1
CD14	2.01128e-83	0.357761	0.35	0.264	6.79953e-79	1
HIST2H2BF	4.57668e-83	0.318383	0.272	0.191	1.54724e-78	1
CREBL2	9.53405e-83	-0.319953	0.187	0.281	3.22317e-78	1
FLVCR2	1.26303e-82	0.268369	0.151	0.089	4.26993e-78	1
MANBA	2.49351e-82	-0.302898	0.482	0.575	8.42982e-78	1
DIRC3	5.72013e-82	-0.59179	0.064	0.133	1.9338e-77	1
SPATA13	7.4078e-82	0.32922	0.526	0.446	2.50436e-77	1
IQGAP2	1.51445e-81	-0.485895	0.121	0.202	5.1199e-77	1
RBMS1	2.30588e-81	0.275812	0.537	0.452	7.79549e-77	1
MITF	2.94048e-81	-0.381697	0.242	0.338	9.94087e-77	1
LMO2	6.19718e-81	0.298507	0.29	0.209	2.09508e-76	1
USP53	4.9471e-80	-0.356073	0.517	0.602	1.67247e-75	1
FOXP1	8.47045e-80	-0.277261	0.612	0.694	2.86361e-75	1
CAB39	2.53867e-78	0.288306	0.684	0.622	8.58248e-74	1
SGK1	4.99584e-78	-0.393342	0.249	0.34	1.68894e-73	1
ITGAM	1.10597e-77	0.284689	0.475	0.389	3.73895e-73	1
ACACA	4.68405e-77	0.303211	0.413	0.328	1.58354e-72	1
AP000331.1	1.21056e-76	0.342736	0.331	0.249	4.09253e-72	1
TYMP	2.0956e-76	0.264891	0.353	0.266	7.08461e-72	1
KCNK13	2.91674e-76	0.303412	0.512	0.427	9.86063e-72	1
ASCC3	3.0465e-76	0.29812	0.587	0.512	1.02993e-71	1
RICTOR	6.47525e-76	-0.27344	0.425	0.522	2.18909e-71	1
SPTLC3	1.92028e-75	-0.320693	0.104	0.181	6.49188e-71	1
FNDC3B	1.97602e-75	0.269304	0.611	0.53	6.68035e-71	1
PRR5	1.09111e-74	0.266235	0.201	0.133	3.68873e-70	1
SLC7A1	3.0213e-74	0.263066	0.171	0.108	1.02141e-69	1
PGM5	5.27233e-74	-0.300798	0.206	0.295	1.78242e-69	1
AC011933.4	7.07857e-74	0.323744	0.371	0.289	2.39305e-69	1
SEC24D	8.89057e-74	0.299214	0.361	0.278	3.00564e-69	1
CD86	9.03626e-74	-0.30331	0.411	0.508	3.05489e-69	1
ARHGAP6	2.97466e-73	-0.310564	0.451	0.542	1.00564e-68	1
NOTCH1	9.8829e-73	0.284969	0.223	0.153	3.34111e-68	1
PDIA6	1.2801e-72	0.282544	0.262	0.187	4.32765e-68	1
TMEM165	1.31267e-72	0.255968	0.529	0.446	4.43775e-68	1
CD300A	1.55269e-72	0.264219	0.289	0.211	5.24918e-68	1
XACT	2.96776e-72	-0.886316	0.096	0.163	1.00331e-67	1
ARHGAP31	3.45043e-72	0.275289	0.521	0.439	1.16649e-67	1
MIR222HG	9.97043e-72	0.275967	0.279	0.201	3.3707e-67	1
PMM2	1.12503e-71	0.274526	0.227	0.157	3.80337e-67	1
PTPN1	1.40232e-71	0.287823	0.325	0.246	4.74082e-67	1
CALR	1.51917e-71	0.269994	0.305	0.226	5.13584e-67	1
GLDN	5.42683e-71	-0.475603	0.376	0.461	1.83465e-66	1
MTHFD2	6.19407e-71	0.257115	0.238	0.166	2.09403e-66	1
PDGFB	1.0971e-70	-0.339955	0.172	0.256	3.70898e-66	1
ALPK1	2.96507e-70	0.286903	0.572	0.498	1.0024e-65	1
EIF2B3	3.52608e-70	0.262946	0.309	0.231	1.19206e-65	1
MS4A7	7.66415e-70	-0.332718	0.272	0.36	2.59102e-65	1
RANBP9	8.75485e-70	0.297045	0.547	0.475	2.95975e-65	1
ITGA9	1.5808e-69	0.348703	0.44	0.365	5.34421e-65	1
CD83	6.32341e-69	-0.548426	0.064	0.125	2.13776e-64	1
FARSB	4.12031e-68	0.252574	0.215	0.148	1.39295e-63	1
AUH	4.9709e-68	-0.283224	0.23	0.319	1.68051e-63	1
SGK3	6.27877e-68	-0.272832	0.382	0.472	2.12266e-63	1
ATF7IP	3.15985e-67	-0.276132	0.41	0.499	1.06825e-62	1
GOLPH3	5.58561e-67	0.273148	0.412	0.334	1.88833e-62	1
OSBPL1A	1.83178e-66	-0.293148	0.38	0.466	6.19269e-62	1
BCAS3	1.10353e-65	-0.275027	0.438	0.528	3.73069e-61	1
OLA1	1.77169e-65	0.253973	0.454	0.373	5.98954e-61	1
DENND11	1.86842e-65	-0.272227	0.215	0.302	6.31658e-61	1
OLR1	2.26102e-65	-0.471529	0.22	0.299	7.64385e-61	1
LINC00278	2.50271e-65	-0.466041	0.074	0.135	8.46091e-61	1
CHD7	5.71306e-65	0.251946	0.647	0.58	1.93141e-60	1
LINC02642	1.02643e-64	-0.308838	0.056	0.113	3.47006e-60	1
RNGTT	1.84313e-64	0.253196	0.451	0.372	6.23108e-60	1
NPL	2.3762e-64	-0.30541	0.449	0.528	8.03323e-60	1
SERPINB9	6.2752e-64	0.265827	0.519	0.442	2.12146e-59	1
EXT1	6.75702e-64	0.302921	0.386	0.306	2.28435e-59	1
XRN2	8.30402e-64	0.270236	0.449	0.373	2.80734e-59	1
ATP11C	2.01806e-63	0.29799	0.419	0.344	6.82245e-59	1
MAN1A1	1.63088e-62	-0.396443	0.342	0.424	5.51353e-58	1
NCKAP5	5.09843e-62	0.271828	0.606	0.54	1.72363e-57	1
ELL2	7.34722e-62	-0.428095	0.501	0.577	2.48388e-57	1
FAM177B	1.23041e-61	-0.33096	0.333	0.416	4.15966e-57	1
SLC49A4	7.26627e-61	-0.264639	0.14	0.214	2.45651e-56	1
AL078590.2	2.45498e-60	-0.269653	0.076	0.137	8.29957e-56	1
AC079015.1	5.7615e-60	-0.287147	0.193	0.271	1.94779e-55	1
AUTS2	9.19335e-60	-0.255746	0.608	0.683	3.108e-55	1
PROS1	1.63002e-59	0.276421	0.204	0.142	5.51061e-55	1
FAM105A	1.68099e-59	0.366532	0.122	0.074	5.68291e-55	1
MGAT1	3.8211e-59	-0.303315	0.202	0.279	1.2918e-54	1
FCHO2	1.16155e-58	-0.328442	0.263	0.342	3.92684e-54	1
BNIP3L	4.37193e-58	-0.281951	0.283	0.367	1.47802e-53	1
SAT1	1.85426e-57	-0.330969	0.744	0.79	6.26869e-53	1
EXOC6	2.60898e-57	0.253354	0.486	0.412	8.82017e-53	1
TSPAN14	3.63655e-56	0.25327	0.504	0.435	1.22941e-51	1
FOS	4.05422e-56	-0.371913	0.096	0.157	1.37061e-51	1
CCDC65	4.30579e-56	0.262645	0.187	0.13	1.45566e-51	1
RP6-159A1.4	4.57265e-56	0.363287	0.118	0.072	1.54587e-51	1
LCP1	6.81258e-56	0.275723	0.4	0.327	2.30313e-51	1
GPR155	8.28501e-56	-0.291529	0.218	0.295	2.80091e-51	1
LRRK2	1.1612e-55	-0.29012	0.353	0.434	3.92567e-51	1
PRDM11	5.91568e-55	-0.343262	0.106	0.167	1.99992e-50	1
HNMT	9.62605e-55	-0.251447	0.157	0.228	3.25428e-50	1
SDK1	1.11597e-54	-0.274153	0.516	0.596	3.77277e-50	1
HIST1H2AC	2.93725e-54	-0.366682	0.242	0.319	9.92997e-50	1
JAK1	8.35004e-54	-0.252801	0.398	0.475	2.8229e-49	1
SMIM35	1.38882e-53	-0.266439	0.058	0.109	4.69518e-49	1
GPR183	2.0421e-53	-0.331195	0.085	0.143	6.90373e-49	1
FAM149A	6.07024e-53	-0.282959	0.462	0.531	2.05216e-48	1
ITGAV	6.12218e-53	0.263827	0.501	0.434	2.06972e-48	1
RPL3	2.47458e-52	-0.322877	0.535	0.593	8.36582e-48	1
STARD13	2.61512e-52	-0.369998	0.302	0.38	8.84093e-48	1
CD58	5.47063e-52	0.265806	0.368	0.3	1.84945e-47	1
CMSS1	4.11076e-51	0.262582	0.429	0.359	1.38973e-46	1
AL513327.1	4.55995e-51	0.256976	0.279	0.216	1.54158e-46	1
ZBTB16	7.49284e-51	-0.278976	0.369	0.447	2.5331e-46	1
GMDS	7.89508e-51	0.250631	0.452	0.379	2.66909e-46	1
ANOS1	1.16198e-50	0.256762	0.51	0.444	3.92832e-46	1
RNF150	2.97452e-50	-0.280074	0.353	0.429	1.0056e-45	1
PDK4	3.06986e-50	-0.464828	0.118	0.179	1.03783e-45	1
TIAM1	7.51406e-50	-0.264939	0.481	0.549	2.54028e-45	1
SRGN	9.84147e-50	-0.669969	0.361	0.417	3.3271e-45	1
RASSF8	2.09001e-49	0.273261	0.594	0.533	7.06569e-45	1
PADI2	2.24483e-49	-0.483153	0.318	0.386	7.58909e-45	1
RPS27	5.40208e-49	-0.509633	0.561	0.604	1.82628e-44	1
AC008014.1	8.63251e-49	-0.29714	0.11	0.171	2.91839e-44	1
TXNIP	1.06753e-48	-0.302523	0.278	0.35	3.60898e-44	1
PTPRG	4.89948e-48	-0.712599	0.162	0.223	1.65637e-43	1
SLC15A2	5.05903e-48	-0.260538	0.24	0.311	1.71031e-43	1
STRBP	6.54311e-48	-0.258506	0.304	0.378	2.21203e-43	1
CEBPD	7.91532e-48	-0.273459	0.194	0.262	2.67593e-43	1
FILIP1L	3.39621e-47	0.270694	0.325	0.262	1.14816e-42	1
TMSB10	5.84242e-47	-0.299775	0.651	0.7	1.97515e-42	1
HSPA1A	6.82475e-46	0.265175	0.379	0.312	2.30724e-41	1
RPL13A	2.21435e-45	-0.372547	0.512	0.564	7.48606e-41	1
AC068587.4	2.43453e-45	-0.260491	0.263	0.333	8.23041e-41	1
TMEM131L	9.96338e-45	0.27794	0.339	0.279	3.36832e-40	1
FYB	1.03122e-44	0.321982	0.12	0.078	3.48625e-40	1
ZCCHC11	1.41355e-44	0.30968	0.122	0.08	4.77878e-40	1
SYNDIG1	2.04629e-44	-0.32118	0.558	0.611	6.91789e-40	1
C10orf11	3.26127e-44	0.406049	0.143	0.096	1.10254e-39	1
RPL19	4.1566e-44	-0.456092	0.433	0.483	1.40522e-39	1
PTPRM	4.46173e-44	-0.263011	0.217	0.284	1.50838e-39	1
RPL37A	4.86089e-44	-0.386812	0.681	0.716	1.64332e-39	1
SPP1	9.25677e-44	-0.340038	0.764	0.681	3.12944e-39	1
RPL11	1.49019e-43	-0.395612	0.439	0.492	5.03789e-39	1
RPS15	4.19023e-43	-0.321502	0.469	0.527	1.41659e-38	1
FUT8	5.63525e-42	0.391811	0.411	0.354	1.90511e-37	1
ATG7	1.6413e-41	-0.251102	0.628	0.669	5.54873e-37	1
RPLP2	2.18171e-41	-0.417603	0.444	0.493	7.37572e-37	1
UQCRB	2.65783e-40	-0.261381	0.362	0.423	8.98534e-36	1
PCNXL2	7.80879e-40	0.285744	0.112	0.073	2.63992e-35	1
ITSN1	1.45312e-39	-0.305037	0.246	0.308	4.91256e-35	1
RPL35	1.58164e-39	-0.339066	0.466	0.513	5.34704e-35	1
PSD3	1.6884e-39	-0.258699	0.357	0.424	5.70798e-35	1
FTL	1.69893e-39	-0.571557	0.824	0.834	5.74357e-35	1
RPL23A	2.74703e-39	-0.398388	0.375	0.429	9.28689e-35	1
RP11-415J8.3	3.11948e-39	0.252145	0.103	0.066	1.0546e-34	1
SELENOP	3.17338e-39	-0.340032	0.065	0.108	1.07282e-34	1
THRB	4.55344e-39	-0.272805	0.246	0.308	1.53938e-34	1
NAALADL2	8.6286e-39	-0.256831	0.327	0.396	2.91707e-34	1
LRRC16A	1.397e-38	0.320242	0.112	0.074	4.72284e-34	1
KHDRBS3	1.48609e-38	-0.282052	0.484	0.542	5.02404e-34	1
CADM1	2.61298e-38	-0.288566	0.191	0.25	8.83369e-34	1
NPAS3	3.69518e-38	-0.258415	0.292	0.357	1.24923e-33	1
RPS11	5.6981e-38	-0.420351	0.48	0.523	1.92636e-33	1
CACNA1A	7.29802e-38	-0.273407	0.342	0.404	2.46724e-33	1
RPL32	8.68587e-38	-0.329937	0.494	0.539	2.93643e-33	1
RP11-452H21.1	9.98863e-38	0.292098	0.132	0.089	3.37685e-33	1
AC012150.1	5.65364e-37	0.25111	0.29	0.236	1.91133e-32	1
MAP1B	1.43134e-36	-0.251622	0.525	0.587	4.83893e-32	1
RPL13	3.89567e-36	-0.303154	0.673	0.704	1.31701e-31	1
FOXP2	6.40533e-36	-0.262155	0.569	0.609	2.16545e-31	1
RPL18A	2.2099e-34	-0.286882	0.302	0.357	7.471e-30	1
RPL28	3.66809e-34	-0.311035	0.436	0.485	1.24007e-29	1
RPL8	1.4188e-33	-0.260118	0.368	0.422	4.79654e-29	1
RNF144B	6.85239e-33	-0.28536	0.274	0.334	2.31659e-28	1
ATP10A	7.68696e-33	0.266626	0.101	0.068	2.59873e-28	1
RPS25	1.42342e-32	-0.316423	0.373	0.422	4.81215e-28	1
MYO1E	3.81499e-32	-0.381422	0.271	0.326	1.28973e-27	1
EEF1A1	4.76622e-32	-0.27544	0.704	0.727	1.61132e-27	1
RPL36A	2.57161e-30	-0.316233	0.269	0.318	8.69385e-26	1
PID1	2.69673e-30	-0.278639	0.111	0.154	9.11685e-26	1
RUNX3	4.27832e-30	0.406598	0.147	0.11	1.44637e-25	1
RPS20	7.8393e-30	-0.320974	0.32	0.367	2.65023e-25	1
ADAMTS17	1.7219e-29	-0.306661	0.082	0.121	5.82122e-25	1
ZNF331	3.00001e-29	-0.286268	0.115	0.16	1.01421e-24	1
FAR2	3.63787e-29	0.270806	0.452	0.403	1.22985e-24	1
RPS27A	1.01516e-28	-0.318496	0.5	0.538	3.43197e-24	1
RPL26	4.14279e-28	-0.258264	0.413	0.461	1.40055e-23	1
RPL39	3.98768e-27	-0.251903	0.367	0.418	1.34812e-22	1
MT2A	4.70103e-27	-0.275777	0.269	0.321	1.58928e-22	1
RPS18	5.1063e-27	-0.324469	0.518	0.55	1.72629e-22	1
PKIB	9.34494e-27	0.313316	0.139	0.105	3.15924e-22	1
P2RY12	3.38567e-26	-0.264484	0.573	0.594	1.14459e-21	1
SOCS6	6.53718e-26	-0.272316	0.434	0.477	2.21003e-21	1
HIF1A	7.16663e-26	-0.324234	0.557	0.591	2.42282e-21	1
RPS8	1.61127e-25	-0.273977	0.411	0.452	5.44722e-21	1
CCDC26	4.89086e-25	-0.681728	0.331	0.356	1.65345e-20	1
HERPUD1	4.70622e-24	0.317535	0.433	0.396	1.59103e-19	1
CREM	5.04712e-24	-0.293172	0.19	0.233	1.70628e-19	1
LRRC4C	6.55197e-24	-0.29634	0.197	0.242	2.21503e-19	1
RPL23	1.37186e-23	-0.292669	0.359	0.399	4.63785e-19	1
RPS23	6.64402e-23	-0.255189	0.507	0.543	2.24615e-18	1
NCF1	1.02411e-22	0.30988	0.171	0.137	3.46222e-18	1
HIP1	1.77101e-21	0.27371	0.173	0.14	5.98727e-17	1
RPS4X	2.49749e-21	-0.274711	0.387	0.425	8.44327e-17	1
RPS6	2.82385e-21	-0.295244	0.395	0.428	9.5466e-17	1
ZFPM2-AS1	2.65701e-20	-0.35731	0.097	0.129	8.98256e-16	1
RPL37	2.84833e-20	-0.268711	0.519	0.547	9.62935e-16	1
RPL27A	6.22615e-20	-0.282679	0.476	0.504	2.10487e-15	1
TPT1	3.73784e-19	-0.302726	0.614	0.633	1.26365e-14	1
STK17B	3.1659e-15	0.381249	0.231	0.206	1.0703e-10	1
HIF1A-AS3	9.97717e-15	-0.255692	0.195	0.229	3.37298e-10	1
GALNTL6	2.79464e-14	-0.285069	0.096	0.122	9.44783e-10	1
RPS24	4.0827e-14	-0.302737	0.572	0.585	1.38024e-09	1
PPP1R16B	5.76229e-14	0.250688	0.176	0.15	1.94806e-09	1
TMSB4X	1.07607e-13	-0.254237	0.915	0.914	3.63787e-09	1
F13A1	2.291e-11	-0.705604	0.114	0.137	7.74517e-07	1
MRC1	1.91141e-09	-0.319967	0.259	0.282	6.46191e-05	1
FCGBP	1.47375e-08	-0.264892	0.378	0.34	0.000498232	1
STK17A	3.74536e-05	0.254477	0.278	0.269	1	1
NAMPT	0.000122849	-0.565036	0.235	0.242	1	1
GRID2	0	3.10604	0.997	0.363	0	2
AC008691.1	0	0.946742	0.462	0.237	0	2
SYNDIG1	0	0.785161	0.828	0.579	0	2
RASGEF1C	0	0.754986	0.628	0.405	0	2
FOXP2	0	0.731535	0.825	0.579	0	2
HS3ST4	0	0.65375	0.824	0.614	0	2
ST6GALNAC3	0	0.639098	0.854	0.66	0	2
LINC02232	0	0.629978	0.736	0.504	0	2
NAV3	0	0.588761	0.939	0.778	0	2
CSGALNACT1	0	0.571389	0.833	0.665	0	2
P2RY12	0	0.555145	0.745	0.574	0	2
FRMD4A	0	0.470525	0.995	0.973	0	2
SORL1	0	0.45051	0.94	0.852	0	2
DPYD	0	-1.10925	0.409	0.625	0	2
CD163	0	-1.19734	0.123	0.33	0	2
KHDRBS3	6.72518e-287	0.584018	0.687	0.517	2.27358e-282	2
ACSL1	1.01171e-268	-0.921346	0.31	0.497	3.42029e-264	2
IL6ST	1.73458e-243	0.454224	0.765	0.646	5.86408e-239	2
MALAT1	7.22735e-240	-0.509949	1	1	2.44335e-235	2
LINC01374	4.94574e-238	0.540322	0.681	0.518	1.67201e-233	2
OXR1	3.96017e-234	0.457679	0.861	0.759	1.33881e-229	2
LINC02742	6.98841e-234	0.586576	0.256	0.126	2.36257e-229	2
SLC11A1	1.06909e-232	-0.739597	0.313	0.488	3.61427e-228	2
ARHGAP22	2.21271e-230	0.414521	0.833	0.737	7.4805e-226	2
PRDM11	4.89888e-214	0.569925	0.274	0.147	1.65616e-209	2
AC009432.2	6.05836e-213	0.445727	0.123	0.043	2.04815e-208	2
ANKRD44	1.14477e-210	0.352238	0.897	0.833	3.87011e-206	2
LINC02712	5.62359e-201	0.563506	0.411	0.261	1.90117e-196	2
NAMPT	3.97434e-192	-1.12108	0.114	0.256	1.34361e-187	2
ITPR2	2.36465e-189	0.27685	0.974	0.952	7.99418e-185	2
ELMO1	6.76003e-187	0.280916	0.975	0.958	2.28536e-182	2
ARHGAP18	1.91128e-186	-0.636422	0.222	0.38	6.46147e-182	2
AKT3	2.12585e-182	0.400313	0.756	0.642	7.18686e-178	2
EPB41L2	2.6869e-180	0.291251	0.944	0.857	9.08361e-176	2
ST6GAL1	1.83935e-178	0.306153	0.944	0.867	6.2183e-174	2
ACER3	9.87111e-177	-0.522636	0.349	0.509	3.33713e-172	2
KBTBD12	1.34561e-171	0.47458	0.37	0.238	4.54911e-167	2
AL392172.2	5.07513e-171	0.4031	0.612	0.464	1.71575e-166	2
CD163L1	1.18069e-170	-0.606365	0.077	0.205	3.99156e-166	2
DLEU1	3.82289e-170	0.336388	0.909	0.866	1.2924e-165	2
ARHGAP24	4.89536e-168	0.288606	0.959	0.859	1.65498e-163	2
STAB1	7.47189e-163	-0.564273	0.23	0.38	2.52602e-158	2
AC025569.1	1.62452e-160	0.474599	0.347	0.221	5.49202e-156	2
RNF149	2.58012e-160	-0.511699	0.511	0.638	8.72261e-156	2
FTL	5.92484e-158	-0.7765	0.77	0.84	2.00301e-153	2
ADGRB3	2.04195e-156	0.464045	0.669	0.558	6.90323e-152	2
MIR31HG	4.95586e-155	0.429464	0.227	0.124	1.67543e-150	2
IQGAP1	1.84157e-154	-0.503439	0.136	0.271	6.22579e-150	2
DPYD-AS1	3.34595e-153	-0.519454	0.059	0.173	1.13116e-148	2
PTPN2	1.11873e-150	-0.504961	0.398	0.541	3.78209e-146	2
TYMP	3.65638e-149	-0.488023	0.155	0.291	1.23611e-144	2
C10orf11	1.37151e-148	-1.28582	0.019	0.111	4.63665e-144	2
MS4A4E	4.89307e-147	-0.609709	0.062	0.172	1.6542e-142	2
PCNX2	8.09921e-147	0.361332	0.69	0.567	2.7381e-142	2
FCGBP	2.66164e-145	-1.0597	0.23	0.358	8.99821e-141	2
PLCXD3	2.13765e-144	0.482798	0.173	0.087	7.22676e-140	2
SPP1	1.39344e-143	-1.05282	0.617	0.699	4.7108e-139	2
AL445623.2	2.73404e-143	0.340399	0.124	0.053	9.24296e-139	2
PLXNC1	1.93214e-142	-0.538962	0.099	0.219	6.53197e-138	2
TBC1D8	5.0491e-140	-0.494599	0.213	0.352	1.70695e-135	2
DSE	4.58706e-139	-0.441121	0.314	0.459	1.55075e-134	2
ATM	1.72198e-136	0.302061	0.815	0.738	5.82149e-132	2
CACNA1A	5.36269e-136	0.44201	0.502	0.384	1.81296e-131	2
RP11-452H21.1	4.56055e-135	-0.906905	0.018	0.103	1.54179e-130	2
ADAM28	4.23796e-134	0.27971	0.884	0.823	1.43273e-129	2
AL357522.1	6.73005e-134	0.359623	0.62	0.488	2.27523e-129	2
LIMK2	8.09009e-131	-0.464823	0.122	0.242	2.73502e-126	2
MS4A6A	4.98602e-129	-0.45923	0.416	0.544	1.68562e-124	2
PICALM	7.39273e-129	0.266465	0.934	0.914	2.49926e-124	2
ZFP36L2	5.06138e-126	0.403659	0.61	0.5	1.7111e-121	2
TLN2	1.99896e-125	0.354056	0.621	0.502	6.75789e-121	2
ZNF804A	2.23475e-125	-0.581357	0.119	0.233	7.555e-121	2
ADAMTSL2	2.41112e-125	0.379184	0.245	0.146	8.15127e-121	2
C1QB	7.97577e-125	-0.463778	0.424	0.551	2.69637e-120	2
TMSB4X	2.30854e-124	-0.485904	0.881	0.918	7.80447e-120	2
C12orf42	2.94705e-123	0.339152	0.131	0.062	9.9631e-119	2
RUNX3	4.75606e-123	-0.782128	0.036	0.124	1.60788e-118	2
LINC01141	3.577e-122	0.377672	0.351	0.237	1.20928e-117	2
LINC02642	6.31567e-122	0.407706	0.18	0.098	2.13514e-117	2
RBPJ	6.48023e-122	-0.467533	0.45	0.571	2.19077e-117	2
FNDC3B	8.6019e-122	-0.417797	0.422	0.553	2.90804e-117	2
SDK1	1.88803e-121	0.337314	0.688	0.574	6.38287e-117	2
SAT1	1.16698e-120	-0.526595	0.729	0.79	3.9452e-116	2
PRKN	3.29205e-119	0.356929	0.663	0.547	1.11294e-114	2
SRGAP2B	2.05168e-118	0.279906	0.837	0.775	6.93613e-114	2
AC079015.1	1.1541e-117	0.380241	0.362	0.251	3.90165e-113	2
PVT1	1.23949e-117	-0.444341	0.118	0.23	4.19035e-113	2
AC087564.1	1.69671e-113	0.442965	0.335	0.228	5.73607e-109	2
BLNK	2.75438e-113	0.325499	0.671	0.574	9.31173e-109	2
ZBTB20	1.71541e-112	0.293929	0.82	0.747	5.7993e-108	2
B2M	2.25803e-112	-0.441948	0.504	0.615	7.63372e-108	2
AC044781.1	3.28809e-112	0.409792	0.445	0.335	1.11161e-107	2
SLC4A7	2.52238e-110	0.31863	0.753	0.686	8.52741e-106	2
AUTS2	3.60425e-109	0.306421	0.765	0.664	1.21849e-104	2
AC008050.1	3.86482e-109	0.502176	0.195	0.113	1.30658e-104	2
HERPUD1	1.3498e-107	-0.601888	0.301	0.412	4.56327e-103	2
ADGRE2	2.35801e-107	-0.38907	0.118	0.224	7.97171e-103	2
NLRP1	1.72172e-106	0.397527	0.381	0.278	5.82062e-102	2
TBC1D14	2.14975e-106	-0.391678	0.43	0.549	7.26765e-102	2
C1QA	6.11317e-106	-0.434411	0.288	0.41	2.06668e-101	2
SIPA1L1	1.40242e-105	-0.529679	0.532	0.636	4.74117e-101	2
ZFPM2-AS1	2.42543e-105	0.478262	0.2	0.117	8.19964e-101	2
MICOS10	7.49546e-105	0.419302	0.444	0.342	2.53399e-100	2
LNCAROD	3.14451e-104	0.261927	0.773	0.646	1.06307e-99	2
FAM20A	1.07995e-103	-0.360253	0.031	0.106	3.65099e-99	2
PLSCR1	1.51504e-103	-0.382517	0.303	0.428	5.12189e-99	2
CACNB4	2.41195e-100	0.379133	0.56	0.467	8.15407e-96	2
GRB2	2.51168e-100	-0.330663	0.563	0.67	8.49125e-96	2
RNASET2	7.49113e-100	0.264147	0.784	0.699	2.53253e-95	2
HAMP	1.63887e-99	-0.526338	0.113	0.21	5.54052e-95	2
LCP2	2.2069e-98	-0.447821	0.323	0.436	7.46086e-94	2
AL163541.1	5.18451e-98	0.44604	0.557	0.45	1.75273e-93	2
TPRG1	7.10828e-98	-0.648514	0.055	0.137	2.4031e-93	2
TGFBI	7.90808e-98	-0.333516	0.035	0.11	2.67348e-93	2
FMN1	4.88893e-97	-0.352204	0.701	0.784	1.6528e-92	2
DSCAM	5.95585e-97	0.373357	0.577	0.479	2.0135e-92	2
ETV6	1.03028e-96	-0.28419	0.804	0.863	3.48305e-92	2
FAM149A	1.31299e-96	0.321315	0.61	0.513	4.43881e-92	2
CCDC18-AS1	2.45605e-96	0.349219	0.511	0.408	8.30316e-92	2
LRRC4C	3.75909e-96	0.635601	0.315	0.227	1.27084e-91	2
S100A11	3.87569e-96	-0.35637	0.075	0.164	1.31026e-91	2
HIF1A	6.68672e-96	-0.494811	0.496	0.598	2.26058e-91	2
CYFIP1	1.04194e-94	0.278745	0.793	0.728	3.52249e-90	2
HSPA5	1.56297e-94	-0.430616	0.12	0.217	5.28393e-90	2
RAPGEF6	5.86207e-94	0.299737	0.631	0.537	1.98179e-89	2
VMP1	3.63956e-93	-0.384428	0.507	0.614	1.23043e-88	2
BCL6	7.87636e-93	-0.392255	0.126	0.224	2.66276e-88	2
NEAT1	7.99332e-92	-0.357247	0.965	0.965	2.7023e-87	2
CPED1	1.52099e-90	0.272601	0.708	0.613	5.14201e-86	2
SRGN	3.42468e-90	-0.662531	0.313	0.421	1.15778e-85	2
SND1	1.57091e-89	-0.327672	0.492	0.601	5.31076e-85	2
TIAM1	3.5397e-89	0.319856	0.617	0.533	1.19667e-84	2
FUT8	6.29757e-89	-0.64542	0.269	0.371	2.12902e-84	2
RBM47	8.5068e-89	-0.343034	0.663	0.747	2.87589e-84	2
MIR99AHG	1.78576e-88	0.292166	0.71	0.636	6.03713e-84	2
FRMD4B	1.9236e-88	-0.324372	0.561	0.665	6.50312e-84	2
RPLP1	4.44914e-88	-0.454129	0.614	0.694	1.50412e-83	2
MAF	4.59067e-88	0.283596	0.65	0.56	1.55197e-83	2
RB1	1.14816e-87	-0.296648	0.658	0.744	3.88157e-83	2
PGM5	2.04866e-87	0.329056	0.37	0.274	6.9259e-83	2
F13A1	1.13368e-86	-1.14278	0.065	0.142	3.83264e-82	2
EML1	1.91207e-86	0.345595	0.249	0.166	6.46413e-82	2
SLC16A3	6.04064e-84	-0.322157	0.123	0.216	2.04216e-79	2
FCER1G	6.39917e-84	-0.317437	0.094	0.18	2.16337e-79	2
MIR181A1HG	1.10714e-83	-0.384062	0.228	0.335	3.74291e-79	2
AC120193.1	1.58848e-83	0.338998	0.556	0.46	5.37018e-79	2
LINC02798	1.64128e-83	0.285576	0.668	0.57	5.54869e-79	2
APOC1	7.12521e-83	-0.430699	0.097	0.181	2.40882e-78	2
PKIB	1.54757e-82	-0.494614	0.047	0.116	5.23188e-78	2
MAP3K8	1.58434e-82	-0.379094	0.243	0.35	5.35619e-78	2
SSBP2	1.8672e-82	0.307446	0.687	0.615	6.31245e-78	2
A2M	3.16658e-82	0.270297	0.665	0.584	1.07053e-77	2
CA8	4.11633e-82	0.320049	0.178	0.107	1.39161e-77	2
NAV2	7.18909e-82	0.412587	0.379	0.287	2.43042e-77	2
SLC15A2	8.96138e-82	0.33902	0.385	0.293	3.02957e-77	2
LITAF	6.16349e-81	-0.353319	0.143	0.236	2.08369e-76	2
PLAC8	1.97521e-80	-0.535639	0.097	0.179	6.67759e-76	2
C1QC	6.07873e-80	-0.360012	0.286	0.393	2.05504e-75	2
IQGAP2	2.39477e-79	-0.514329	0.117	0.202	8.096e-75	2
MCF2L	6.99372e-79	0.297394	0.531	0.447	2.36437e-74	2
PTPN1	7.72454e-79	-0.333487	0.167	0.265	2.61144e-74	2
RBMS1	8.91731e-79	-0.362028	0.365	0.474	3.01468e-74	2
MYO1D	1.94497e-78	-0.472955	0.108	0.19	6.57534e-74	2
CCND3	8.52219e-78	0.305341	0.563	0.479	2.8811e-73	2
PLAUR	1.24149e-77	-0.325758	0.071	0.147	4.19712e-73	2
SLC7A5	8.86914e-76	-0.316327	0.081	0.159	2.99839e-71	2
GOLGA4	2.63609e-75	-0.351307	0.536	0.632	8.91182e-71	2
SLC2A3	3.82695e-75	-0.604245	0.162	0.252	1.29378e-70	2
LINC02057	4.25011e-75	0.302207	0.172	0.105	1.43684e-70	2
STK17B	7.38507e-75	-0.575137	0.135	0.217	2.49667e-70	2
GNA13	5.81659e-74	-0.419731	0.278	0.377	1.96642e-69	2
RASSF8	8.64694e-74	0.315816	0.615	0.532	2.92327e-69	2
KCNIP1	8.86315e-74	0.319898	0.438	0.344	2.99637e-69	2
BCO2	8.91751e-74	0.335292	0.267	0.19	3.01474e-69	2
MAFB	1.03074e-73	-0.321727	0.094	0.173	3.48462e-69	2
PSTPIP2	1.62879e-73	-0.538484	0.178	0.265	5.50645e-69	2
IGF2R	2.25715e-73	-0.282298	0.207	0.307	7.63074e-69	2
FPR1	2.67907e-73	-0.26164	0.066	0.138	9.05714e-69	2
TG	5.54833e-73	-0.380417	0.179	0.269	1.87573e-68	2
SH3PXD2B	1.08444e-72	-0.312578	0.087	0.164	3.66615e-68	2
RPS2	1.45485e-72	-0.405877	0.43	0.526	4.91841e-68	2
TAOK3	2.83282e-72	-0.27412	0.64	0.716	9.57691e-68	2
ASAP1	2.85068e-72	-0.349232	0.407	0.506	9.63728e-68	2
ALOX5AP	1.07532e-71	-0.516345	0.179	0.265	3.63532e-67	2
RAB31	4.32536e-71	-0.345694	0.573	0.657	1.46227e-66	2
SEC24D	7.27634e-71	-0.302551	0.202	0.298	2.45991e-66	2
MB21D2	8.41871e-71	-0.363278	0.108	0.188	2.84611e-66	2
HSP90B1	8.66211e-71	-0.350529	0.271	0.37	2.9284e-66	2
CX3CR1	3.26047e-70	0.291513	0.514	0.424	1.10227e-65	2
MAP4K4	8.9073e-70	0.252781	0.795	0.757	3.01129e-65	2
ZFP36	3.05735e-69	-0.308323	0.104	0.183	1.0336e-64	2
AZIN2	3.2459e-69	0.308893	0.195	0.128	1.09734e-64	2
PELI2	1.72298e-68	0.326669	0.373	0.29	5.82487e-64	2
LAP3	1.75705e-68	-0.271161	0.181	0.275	5.94006e-64	2
AIF1	3.20123e-68	-0.350262	0.138	0.221	1.08224e-63	2
FAM177B	1.05483e-67	0.32503	0.48	0.397	3.56608e-63	2
TNFRSF1B	1.82059e-67	-0.339792	0.327	0.425	6.15486e-63	2
FCGR2A	2.60018e-67	-0.315714	0.255	0.353	8.79042e-63	2
SELPLG	7.61171e-67	0.271454	0.224	0.153	2.57329e-62	2
AC084871.1	2.25771e-66	-0.289483	0.042	0.101	7.63265e-62	2
CEMIP2	7.9971e-66	-0.402123	0.083	0.153	2.70358e-61	2
AC131944.1	4.31383e-65	-0.722136	0.181	0.262	1.45838e-60	2
FAM110B	6.6151e-65	-0.419029	0.161	0.244	2.23637e-60	2
GARNL3	7.42056e-65	0.317956	0.364	0.287	2.50867e-60	2
DDX21	2.76286e-64	-0.290567	0.147	0.23	9.34041e-60	2
DIRC3	4.65022e-64	-0.518381	0.067	0.131	1.5721e-59	2
CALR	1.82589e-63	-0.28521	0.159	0.244	6.17278e-59	2
CYTH1	2.44496e-63	-0.281228	0.335	0.434	8.26566e-59	2
PDIA3	2.72057e-63	-0.282712	0.158	0.242	9.19741e-59	2
SH3PXD2A	3.37342e-63	-0.371071	0.12	0.195	1.14045e-58	2
FMNL3	7.61005e-63	0.254559	0.617	0.552	2.57273e-58	2
NPC2	9.27925e-63	-0.274594	0.151	0.235	3.13704e-58	2
VSIG4	1.36745e-62	-0.357579	0.31	0.399	4.62293e-58	2
TBC1D4	2.09825e-62	0.283826	0.571	0.505	7.09354e-58	2
MYO10	2.49067e-62	-0.279394	0.088	0.159	8.4202e-58	2
PPP1R16B	5.91383e-62	-0.445441	0.092	0.16	1.99929e-57	2
TRPS1	1.26254e-61	-0.317347	0.476	0.571	4.26826e-57	2
CLIC4	1.01419e-60	-0.268652	0.069	0.133	3.42868e-56	2
P4HA1	1.82773e-60	-0.362583	0.356	0.45	6.17902e-56	2
RASA2	2.06772e-60	-0.306594	0.384	0.475	6.99033e-56	2
HIP1	3.07896e-59	-0.367496	0.084	0.151	1.04091e-54	2
CD83	3.75307e-59	-0.47337	0.064	0.124	1.2688e-54	2
EEF1B2	4.16418e-59	-0.2828	0.177	0.262	1.40778e-54	2
MEF2C-AS1	4.64591e-59	0.317996	0.495	0.421	1.57064e-54	2
CD58	1.07727e-58	-0.317093	0.231	0.317	3.64192e-54	2
PPARD	2.0345e-58	-0.281622	0.367	0.46	6.87803e-54	2
LINC01268	7.92613e-58	0.271526	0.236	0.168	2.67959e-53	2
ZNF846	3.20586e-57	0.278994	0.394	0.32	1.0838e-52	2
H3F3B	3.66669e-57	-0.326321	0.286	0.376	1.2396e-52	2
DNAJC3	3.97186e-57	-0.270981	0.252	0.343	1.34277e-52	2
RPL19	5.84028e-57	-0.447092	0.402	0.485	1.97442e-52	2
FMNL2	5.85267e-57	-0.292603	0.762	0.818	1.97861e-52	2
GAB1	6.30448e-57	0.326132	0.427	0.358	2.13135e-52	2
RPLP0	6.66501e-57	-0.278989	0.24	0.329	2.25324e-52	2
YBX1	1.55222e-56	-0.297257	0.153	0.229	5.24759e-52	2
RPS19	2.62301e-56	-0.316266	0.562	0.642	8.86763e-52	2
SCFD2	3.33365e-56	-0.275203	0.359	0.455	1.12701e-51	2
CDKN1A	6.79867e-56	-0.276875	0.061	0.119	2.29843e-51	2
AC090579.1	7.39786e-56	0.36083	0.309	0.237	2.50099e-51	2
TFRC	1.04423e-55	-0.445122	0.105	0.173	3.53023e-51	2
MS4A4A	2.35938e-55	-0.311188	0.147	0.223	7.97637e-51	2
AGFG1	2.67175e-55	-0.342486	0.331	0.422	9.0324e-51	2
EPB41L3	3.63327e-55	-0.386353	0.558	0.631	1.2283e-50	2
MCTP1	5.28541e-55	-0.334417	0.169	0.246	1.78684e-50	2
ITGAV	7.78808e-55	-0.259529	0.359	0.452	2.63292e-50	2
UBXN2B	9.57307e-55	-0.284582	0.232	0.316	3.23637e-50	2
DEPTOR	1.52563e-54	0.310477	0.363	0.291	5.15768e-50	2
PRKCA-AS1	3.19386e-54	-0.433536	0.131	0.2	1.07975e-49	2
TPT1	4.85589e-54	-0.375079	0.564	0.639	1.64163e-49	2
CARD11	5.63733e-54	0.270683	0.402	0.329	1.90581e-49	2
TPM4	2.02124e-53	-0.267344	0.141	0.215	6.83319e-49	2
LINC00578	4.13208e-53	0.263733	0.204	0.142	1.39693e-48	2
DUSP1	4.23684e-53	-0.358767	0.102	0.167	1.43235e-48	2
AC008014.1	5.34022e-53	0.377694	0.219	0.157	1.80537e-48	2
NCF1	6.07197e-53	-0.439766	0.087	0.147	2.05275e-48	2
LINC02245	8.99472e-53	0.290897	0.295	0.225	3.04084e-48	2
DIP2A	1.01569e-52	0.26511	0.491	0.43	3.43374e-48	2
AC006230.1	1.41465e-52	0.285377	0.263	0.196	4.7825e-48	2
CCDC50	2.21829e-52	0.269037	0.431	0.364	7.49936e-48	2
RPS6	2.40602e-52	-0.365632	0.352	0.432	8.13403e-48	2
SYAP1	3.82533e-52	-0.27303	0.092	0.156	1.29323e-47	2
AC008892.1	5.58205e-52	0.256005	0.178	0.121	1.88712e-47	2
TYROBP	6.65789e-52	-0.2663	0.206	0.285	2.25083e-47	2
IFNGR2	7.24433e-52	-0.263768	0.43	0.516	2.44909e-47	2
UBASH3B	1.7071e-51	-0.291724	0.296	0.382	5.77119e-47	2
SYTL3	3.22258e-51	-0.325419	0.183	0.26	1.08946e-46	2
STARD13	4.00701e-51	-0.446442	0.3	0.378	1.35465e-46	2
TANC1	4.16978e-51	0.304756	0.364	0.297	1.40968e-46	2
SDCBP	6.98457e-51	-0.305164	0.26	0.343	2.36127e-46	2
RPS11	2.28287e-50	-0.426448	0.452	0.525	7.7177e-46	2
TNFAIP3	5.39124e-50	-0.286242	0.075	0.133	1.82262e-45	2
RPL27A	5.78991e-50	-0.336973	0.429	0.509	1.95739e-45	2
LINC00472	6.71625e-50	0.270726	0.263	0.198	2.27056e-45	2
RPS9	1.28142e-49	-0.26692	0.393	0.482	4.33209e-45	2
RASGRP3	1.28316e-49	-0.280005	0.124	0.19	4.33798e-45	2
NAIP	2.09562e-49	-0.321843	0.398	0.478	7.08465e-45	2
KIF26B	4.84003e-49	0.268026	0.221	0.16	1.63627e-44	2
LCP1	5.61671e-49	-0.305627	0.264	0.344	1.89884e-44	2
HSD17B12	6.47498e-49	-0.251139	0.109	0.173	2.189e-44	2
ARHGAP32	2.48865e-48	0.263232	0.463	0.4	8.41337e-44	2
RPS20	3.44898e-48	-0.332413	0.291	0.369	1.166e-43	2
RNF150	4.57326e-48	0.262205	0.485	0.412	1.54608e-43	2
PDLIM5	6.19167e-48	-0.280742	0.174	0.247	2.09322e-43	2
TNFRSF10D	1.44223e-47	-0.262979	0.141	0.209	4.87573e-43	2
TMEM163	2.48091e-47	-0.489218	0.372	0.437	8.38722e-43	2
RPS3	2.74049e-47	-0.294424	0.393	0.478	9.26477e-43	2
MYO1E	3.43381e-47	-0.422158	0.25	0.327	1.16087e-42	2
REL	6.28401e-47	-0.262788	0.334	0.419	2.12444e-42	2
RPL10	9.7313e-47	-0.282257	0.515	0.596	3.28986e-42	2
BACH1	1.67381e-46	-0.275759	0.63	0.694	5.65864e-42	2
RPL11	3.24085e-46	-0.369959	0.418	0.493	1.09563e-41	2
DDIT4	1.20945e-45	-0.278819	0.137	0.204	4.0888e-41	2
CYBA	2.26959e-45	-0.307669	0.263	0.338	7.67282e-41	2
ADGRG5	2.29813e-45	-0.32339	0.073	0.126	7.7693e-41	2
MTRNR2L12	2.70568e-45	-0.36193	0.127	0.19	9.14708e-41	2
CHSY1	3.20581e-45	-0.281322	0.337	0.419	1.08379e-40	2
ID2	3.23621e-45	-0.269933	0.209	0.286	1.09407e-40	2
FOXN2	3.57492e-45	-0.301553	0.246	0.32	1.20857e-40	2
ASTN1	9.29125e-45	0.251594	0.157	0.108	3.14109e-40	2
RPLP2	1.08085e-44	-0.402797	0.427	0.495	3.65402e-40	2
ATP1B3	1.43133e-44	-0.333802	0.217	0.294	4.83889e-40	2
GK	2.78462e-43	-0.346728	0.143	0.206	9.41397e-39	2
APOO	4.77933e-43	-0.256865	0.075	0.128	1.61575e-38	2
RNF144B	5.64157e-43	-0.367844	0.263	0.334	1.90724e-38	2
LINC-PINT	1.94794e-42	-0.381737	0.127	0.186	6.58539e-38	2
HLA-DPA1	2.57338e-42	-0.311211	0.274	0.347	8.69982e-38	2
NR3C2	8.66351e-41	0.258369	0.301	0.241	2.92887e-36	2
NAALADL2	2.39381e-40	0.287684	0.443	0.381	8.09274e-36	2
PIP5K1B	3.1575e-40	0.253576	0.338	0.278	1.06746e-35	2
FTH1	8.06807e-40	-0.391742	0.791	0.813	2.72757e-35	2
RAPGEF1	6.79736e-39	-0.286717	0.651	0.694	2.29798e-34	2
ANOS1	1.02855e-38	-0.287658	0.389	0.459	3.47722e-34	2
CCDC26	1.27372e-38	-0.296304	0.285	0.361	4.30606e-34	2
ITSN1	1.32612e-38	-0.272045	0.236	0.308	4.48322e-34	2
DAPK1	1.84111e-38	-0.267484	0.118	0.174	6.22423e-34	2
NIBAN1	1.87191e-38	-0.319141	0.245	0.312	6.32836e-34	2
CREM	2.00046e-38	-0.310551	0.171	0.235	6.76294e-34	2
SAMSN1	5.91508e-38	-0.26736	0.514	0.579	1.99971e-33	2
CST3	6.27615e-38	-0.409426	0.528	0.584	2.12178e-33	2
HLA-DPB1	2.92497e-37	-0.259141	0.238	0.306	9.88844e-33	2
LINC01091	5.13406e-37	0.250897	0.235	0.179	1.73567e-32	2
RGL1	5.65325e-37	-0.335704	0.315	0.385	1.91119e-32	2
RPL23	7.00693e-37	-0.30536	0.334	0.401	2.36883e-32	2
RPS23	7.9078e-37	-0.278977	0.477	0.546	2.67339e-32	2
APOE	9.58524e-37	-0.340229	0.424	0.484	3.24048e-32	2
ENOX1	1.31081e-36	-0.269618	0.121	0.177	4.43146e-32	2
RPS6KA5	1.39725e-36	0.253804	0.307	0.252	4.72368e-32	2
PDE4B	1.63285e-36	-0.320621	0.435	0.497	5.52018e-32	2
CENPP	7.38141e-36	-0.264646	0.213	0.28	2.49543e-31	2
RPL23A	9.9868e-36	-0.349015	0.363	0.429	3.37624e-31	2
IFI44L	4.40662e-35	-0.295986	0.15	0.207	1.48975e-30	2
HLA-DRA	4.60541e-35	-0.330479	0.477	0.54	1.55695e-30	2
HIF1A-AS3	5.54706e-35	-0.332652	0.171	0.231	1.87529e-30	2
XYLT1	9.82883e-35	-0.291251	0.191	0.251	3.32283e-30	2
RPS8	1.30216e-34	-0.271235	0.385	0.454	4.4022e-30	2
CD14	1.70792e-34	-0.257089	0.218	0.281	5.77396e-30	2
RPL28	4.02036e-34	-0.290013	0.422	0.486	1.35916e-29	2
ARID5B	1.98113e-33	-0.274717	0.226	0.29	6.69762e-29	2
RPS24	7.40092e-32	-0.332409	0.533	0.59	2.50203e-27	2
PPARG	7.43014e-32	-0.267892	0.119	0.169	2.51191e-27	2
RPS4X	8.83995e-32	-0.270706	0.361	0.428	2.98852e-27	2
PRKCA	1.00316e-31	-0.313217	0.708	0.732	3.39139e-27	2
HLA-DRB1	9.81832e-31	-0.288584	0.339	0.4	3.31928e-26	2
RPS27A	2.4728e-30	-0.29218	0.48	0.54	8.3598e-26	2
PLCL1	5.62132e-30	0.260942	0.367	0.318	1.9004e-25	2
SLC8A1-AS1	2.34465e-29	-0.332845	0.322	0.378	7.92657e-25	2
RPS18	7.6471e-29	-0.302818	0.496	0.552	2.58525e-24	2
NPAS3	1.68484e-28	0.251726	0.393	0.345	5.69593e-24	2
SOX5	3.28697e-28	0.257003	0.279	0.231	1.11123e-23	2
CPM	3.63994e-28	-0.315787	0.284	0.347	1.23055e-23	2
ANTXR1	7.33725e-28	-0.364303	0.1	0.143	2.4805e-23	2
MACROD2	3.06914e-27	0.266288	0.472	0.428	1.03758e-22	2
RPL35	1.907e-25	-0.267442	0.461	0.513	6.44699e-21	2
RPS25	6.90291e-25	-0.271876	0.367	0.422	2.33367e-20	2
RPL36A	2.50035e-24	-0.282701	0.269	0.317	8.45294e-20	2
RPL13A	3.33596e-23	-0.272814	0.515	0.563	1.12779e-18	2
ANKH	4.43979e-21	-0.298758	0.33	0.378	1.50096e-16	2
GLO1	2.62623e-20	-0.286971	0.128	0.168	8.8785e-16	2
NHSL1	6.48352e-20	0.279436	0.501	0.477	2.19188e-15	2
HSPA1A	8.1417e-20	-0.332951	0.282	0.325	2.75247e-15	2
PADI2	2.49834e-15	-0.327068	0.341	0.382	8.44613e-11	2
STK17A	1.21375e-13	-0.361416	0.243	0.273	4.10334e-09	2
RPS27	1.3041e-12	-0.377822	0.581	0.601	4.40878e-08	2
RPL37A	1.0908e-11	-0.289204	0.708	0.712	3.68766e-07	2
ELL2	2.34435e-10	-0.295572	0.547	0.57	7.92554e-06	2
XACT	1.25478e-08	-0.615149	0.138	0.157	0.000424203	2
PTPRG	0.000169403	-0.475494	0.203	0.217	1	2
MAP1B	0	0.781267	0.714	0.566	0	3
SYT1	0	0.676246	0.828	0.712	0	3
NRGN	0	0.669401	0.721	0.593	0	3
SNAP25	0	0.668255	0.884	0.785	0	3
CHN1	0	0.653501	0.732	0.623	0	3
CALM1	0	0.650814	0.84	0.756	0	3
UCHL1	0	0.62866	0.748	0.627	0	3
CLU	0	0.628237	0.752	0.634	0	3
ACSL1	0	-1.07433	0.239	0.502	0	3
DPYD	0	-1.15995	0.384	0.625	0	3
CD163	0	-1.21942	0.107	0.328	0	3
CALM2	2.52232e-299	0.534527	0.808	0.727	8.52721e-295	3
SPARCL1	8.51419e-299	0.606637	0.743	0.637	2.87839e-294	3
IDS	4.54928e-293	0.604435	0.732	0.634	1.53798e-288	3
SNHG14	1.95192e-288	0.535217	0.816	0.73	6.59887e-284	3
ETV6	3.40713e-273	-0.504191	0.72	0.871	1.15185e-268	3
NEAT1	3.41558e-270	-0.560667	0.938	0.968	1.15471e-265	3
GPM6A	1.24341e-266	0.607258	0.653	0.535	4.20361e-262	3
TBC1D8	9.22229e-259	-0.679988	0.147	0.357	3.11778e-254	3
RNF149	2.5369e-258	-0.64442	0.421	0.645	8.57651e-254	3
CCDC26	1.82024e-257	-1.23354	0.172	0.371	6.15369e-253	3
TUBA1B	1.69392e-253	0.497172	0.797	0.745	5.72665e-249	3
CKB	1.86751e-253	0.582685	0.667	0.565	6.3135e-249	3
PEBP1	2.29349e-245	0.56853	0.685	0.59	7.7536e-241	3
CALM3	3.19792e-243	0.595918	0.636	0.527	1.08112e-238	3
PTPN2	7.29683e-241	-0.64185	0.325	0.547	2.46684e-236	3
SLC11A1	9.57197e-239	-0.74176	0.28	0.489	3.236e-234	3
VSNL1	1.26197e-237	0.605514	0.627	0.519	4.26635e-233	3
CHST11	1.54391e-237	-0.395321	0.897	0.951	5.2195e-233	3
KCNIP4	2.02724e-236	0.515959	0.767	0.694	6.85348e-232	3
DSE	2.64072e-231	-0.588383	0.248	0.463	8.92747e-227	3
TMEM163	3.46612e-230	-1.11394	0.257	0.448	1.17179e-225	3
ARHGAP26	7.862e-217	-0.395723	0.864	0.945	2.65791e-212	3
ARHGAP18	9.08962e-211	-0.626777	0.189	0.381	3.07293e-206	3
GAPDH	2.73196e-204	0.482091	0.721	0.65	9.23595e-200	3
MAP2	1.04402e-203	0.582806	0.611	0.51	3.52952e-199	3
HIF1A	7.41527e-203	-0.690273	0.41	0.605	2.50688e-198	3
PCDH9	1.02204e-202	0.49191	0.709	0.62	3.45521e-198	3
RBFOX1	1.62181e-202	0.522305	0.693	0.61	5.48285e-198	3
NAMPT	2.00136e-198	-1.09705	0.096	0.256	6.766e-194	3
MT3	1.99079e-197	0.531407	0.679	0.587	6.73026e-193	3
TBC1D14	9.02631e-196	-0.538233	0.35	0.556	3.05153e-191	3
SRGN	7.89059e-194	-0.924822	0.241	0.427	2.66757e-189	3
CADM2	4.12104e-191	0.486511	0.689	0.611	1.3932e-186	3
NRXN1	5.58195e-191	0.527135	0.634	0.541	1.88709e-186	3
PLXDC2	6.77762e-191	-0.254422	0.992	0.994	2.29131e-186	3
ACER3	1.90323e-187	-0.49294	0.309	0.51	6.43426e-183	3
CAMK2N1	7.93913e-185	0.556993	0.56	0.45	2.68398e-180	3
MAP3K8	3.48506e-172	-0.546764	0.18	0.355	1.17819e-167	3
FMN1	7.18857e-172	-0.482865	0.645	0.789	2.43024e-167	3
RBPJ	2.60857e-171	-0.493586	0.382	0.576	8.81878e-167	3
SPP1	2.76897e-170	-1.15186	0.566	0.703	9.36106e-166	3
PTPRC	1.4218e-168	-0.359868	0.723	0.852	4.80669e-164	3
FNDC3B	9.97426e-168	-0.469609	0.362	0.557	3.372e-163	3
ZFAND3	4.0772e-167	-0.341132	0.754	0.878	1.37838e-162	3
2023-03-01	3.58359e-165	-0.4131	0.67	0.805	1.2115e-160	3
MEG3	8.87524e-164	0.474015	0.685	0.61	3.00045e-159	3
DENND3	2.07671e-160	-0.430578	0.56	0.73	7.02075e-156	3
PLSCR1	6.52168e-158	-0.459841	0.249	0.431	2.20479e-153	3
NEFL	9.78333e-158	0.576674	0.454	0.345	3.30745e-153	3
LIMK2	3.56853e-157	-0.499544	0.098	0.243	1.20641e-152	3
MIR181A1HG	1.8759e-156	-0.546585	0.176	0.338	6.34187e-152	3
TRPS1	9.52099e-154	-0.518807	0.399	0.577	3.21876e-149	3
IQGAP1	3.22031e-153	-0.442327	0.12	0.271	1.08869e-148	3
MALAT1	7.50866e-153	-0.338931	1	1	2.53845e-148	3
CPE	4.37253e-152	0.524022	0.512	0.412	1.47822e-147	3
RBM47	4.34002e-151	-0.40527	0.591	0.753	1.46723e-146	3
ENC1	1.3195e-150	0.594216	0.435	0.331	4.46084e-146	3
TAOK3	6.19005e-149	-0.390246	0.555	0.723	2.09267e-144	3
ADGRE2	1.51293e-148	-0.435018	0.088	0.225	5.11478e-144	3
USP15	5.16692e-148	-0.358525	0.596	0.764	1.74678e-143	3
VMP1	8.82798e-148	-0.461528	0.435	0.62	2.98447e-143	3
OLFM1	8.98105e-148	0.540063	0.449	0.345	3.03622e-143	3
MAP1A	3.11537e-146	0.590449	0.417	0.311	1.05321e-141	3
CD163L1	8.0452e-146	-0.516829	0.075	0.203	2.71984e-141	3
SIPA1L1	8.95868e-146	-0.590197	0.477	0.64	3.02866e-141	3
RAB31	1.7637e-144	-0.449821	0.492	0.664	5.96253e-140	3
PPARD	3.94908e-142	-0.431522	0.289	0.466	1.33507e-137	3
MS4A6A	4.15065e-142	-0.439574	0.367	0.547	1.40321e-137	3
STMN2	3.5329e-141	0.546017	0.412	0.306	1.19437e-136	3
FCGBP	6.47988e-141	-0.95889	0.211	0.358	2.19065e-136	3
GRB2	2.17559e-140	-0.390361	0.499	0.675	7.35503e-136	3
GOLGA4	2.32634e-140	-0.466683	0.462	0.639	7.86467e-136	3
P4HA1	4.01368e-139	-0.503087	0.283	0.456	1.3569e-134	3
CNTNAP2	5.75817e-139	0.459751	0.623	0.558	1.94667e-134	3
F13A1	2.49603e-138	-1.31544	0.038	0.144	8.43832e-134	3
YWHAG	1.49867e-137	0.4627	0.638	0.586	5.06656e-133	3
RASA2	5.62768e-137	-0.41063	0.304	0.482	1.90255e-132	3
REL	8.32445e-137	-0.418904	0.253	0.426	2.81425e-132	3
THY1	2.49819e-136	0.548427	0.373	0.269	8.44562e-132	3
QKI	6.97076e-136	-0.263741	0.92	0.965	2.3566e-131	3
BCL6	8.28273e-136	-0.442909	0.095	0.226	2.80014e-131	3
CHSY1	1.54737e-135	-0.457874	0.257	0.425	5.2312e-131	3
DNM1	2.11241e-135	0.497829	0.529	0.442	7.14141e-131	3
RBMS1	5.08879e-132	-0.437718	0.304	0.478	1.72037e-127	3
RB1	1.02844e-131	-0.36281	0.599	0.749	3.47683e-127	3
GAP43	7.15375e-131	0.497478	0.468	0.371	2.41847e-126	3
GNAS	7.79089e-131	0.345797	0.784	0.772	2.63387e-126	3
PTPRD	1.11249e-130	0.478118	0.568	0.492	3.76098e-126	3
CAMK2A	1.78395e-130	0.547648	0.386	0.285	6.03101e-126	3
PREPL	3.9618e-130	0.498412	0.518	0.438	1.33937e-125	3
BACH1	4.24263e-130	-0.443373	0.546	0.702	1.43431e-125	3
MS4A4E	6.03633e-130	-0.538756	0.059	0.171	2.0407e-125	3
FAM49B	8.47287e-130	-0.273101	0.822	0.914	2.86442e-125	3
PLXNC1	1.97144e-129	-0.476986	0.093	0.218	6.66484e-125	3
NEGR1	3.58144e-129	0.484993	0.503	0.415	1.21078e-124	3
FAM110B	3.812e-129	-0.573391	0.118	0.248	1.28872e-124	3
LSAMP	7.83336e-128	0.46748	0.572	0.501	2.64822e-123	3
SUSD6	5.64614e-127	-0.362774	0.531	0.697	1.90879e-122	3
RNF144B	2.80653e-126	-0.546906	0.194	0.34	9.48804e-122	3
DOCK5	4.21404e-126	-0.366214	0.29	0.461	1.42464e-121	3
ENO2	1.38136e-125	0.495413	0.463	0.372	4.66998e-121	3
LCP2	1.47457e-125	-0.458816	0.277	0.439	4.98507e-121	3
EEF1A2	2.41673e-125	0.485525	0.439	0.342	8.17023e-121	3
PDE4B	1.21396e-123	-0.579264	0.354	0.504	4.10403e-119	3
LITAF	6.42596e-123	-0.381274	0.108	0.238	2.17242e-118	3
GNA13	2.4038e-122	-0.465425	0.225	0.381	8.12653e-118	3
FAIM2	7.74225e-122	0.507487	0.413	0.317	2.61742e-117	3
NRXN3	1.32588e-121	0.470595	0.542	0.466	4.48239e-117	3
ATP6V0C	1.38077e-121	0.461144	0.574	0.506	4.66798e-117	3
TYMP	1.58196e-121	-0.389092	0.149	0.289	5.34813e-117	3
CSMD1	6.36086e-121	0.460128	0.577	0.509	2.15042e-116	3
SPATA6	1.25468e-120	-0.450202	0.317	0.475	4.24171e-116	3
ADGRB3	1.88951e-120	0.399121	0.638	0.562	6.38788e-116	3
ITGAV	2.40077e-120	-0.381358	0.289	0.457	8.11628e-116	3
AC120193.1	1.91806e-119	0.489412	0.551	0.462	6.4844e-115	3
PHYHIP	4.2828e-119	0.506843	0.438	0.346	1.44789e-114	3
STAB1	9.36055e-119	-0.405765	0.222	0.378	3.16452e-114	3
HAMP	1.72898e-118	-0.553001	0.094	0.211	5.84516e-114	3
DKK3	1.29768e-117	0.506903	0.421	0.33	4.38707e-113	3
DENND1A	1.31126e-117	-0.328016	0.508	0.677	4.43297e-113	3
TCF12	2.9685e-117	-0.284283	0.839	0.918	1.00356e-112	3
STAT3	4.02201e-117	-0.348151	0.294	0.462	1.35972e-112	3
LYN	1.43141e-116	-0.341127	0.576	0.734	4.83917e-112	3
PLAC8	1.46157e-116	-0.565073	0.072	0.18	4.94113e-112	3
TSPYL1	1.54435e-116	0.484682	0.435	0.345	5.22098e-112	3
GPRIN3	3.27585e-116	-0.379262	0.328	0.494	1.10747e-111	3
SLC1A2	1.24673e-115	0.511797	0.502	0.415	4.21483e-111	3
SNRPN	2.94802e-115	0.48577	0.452	0.365	9.96637e-111	3
AC008691.1	7.96391e-114	0.449799	0.368	0.249	2.69236e-109	3
CYTH1	1.13857e-113	-0.339611	0.274	0.439	3.84915e-109	3
UBXN2B	1.97158e-112	-0.344862	0.177	0.321	6.66531e-108	3
IL4R	7.36783e-112	-0.343117	0.21	0.359	2.49084e-107	3
ATP1B1	1.04799e-111	0.488838	0.506	0.44	3.54295e-107	3
VAMP2	8.33573e-111	0.468536	0.485	0.406	2.81806e-106	3
SLA	3.01164e-110	-0.326133	0.294	0.458	1.01814e-105	3
EPB41L3	1.0264e-109	-0.460736	0.48	0.638	3.46995e-105	3
YWHAH	1.25952e-109	0.397771	0.649	0.622	4.25804e-105	3
PDE8A	2.47666e-109	-0.342073	0.28	0.441	8.37284e-105	3
PSTPIP2	7.68324e-108	-0.499932	0.144	0.267	2.59747e-103	3
CCK	1.70708e-107	0.478654	0.425	0.338	5.77114e-103	3
ANOS1	9.40834e-107	-0.415273	0.315	0.466	3.18068e-102	3
RIN3	9.13145e-106	-0.311203	0.513	0.675	3.08707e-101	3
PRNP	1.23468e-105	0.460858	0.5	0.428	4.17409e-101	3
FMNL2	2.47281e-105	-0.378866	0.707	0.823	8.35982e-101	3
GABRB2	2.88222e-105	0.489631	0.374	0.284	9.74391e-101	3
JAZF1	3.32367e-105	-0.322725	0.699	0.813	1.12363e-100	3
FUT8	9.08193e-105	-0.605828	0.239	0.373	3.07033e-100	3
FCGR2A	1.20743e-104	-0.335911	0.21	0.356	4.08196e-100	3
PCSK1N	1.30532e-104	0.488044	0.389	0.302	4.41289e-100	3
AGFG1	3.11709e-104	-0.401717	0.272	0.426	1.05379e-99	3
PVT1	3.25915e-104	-0.383702	0.113	0.229	1.10182e-99	3
TNFRSF1B	4.12946e-104	-0.378853	0.276	0.428	1.39605e-99	3
LY96	7.45309e-103	-0.340033	0.126	0.247	2.51967e-98	3
ASAP1	1.02903e-102	-0.35986	0.353	0.51	3.47885e-98	3
SSH2	2.4104e-102	-0.293851	0.853	0.917	8.14883e-98	3
KDM2A	1.01272e-101	-0.289789	0.428	0.602	3.4237e-97	3
RUNX1	1.10492e-101	-0.40912	0.737	0.824	3.73541e-97	3
ALOX5AP	1.7891e-101	-0.504042	0.147	0.267	6.04841e-97	3
HERPUD1	1.93973e-101	-0.516902	0.276	0.413	6.55766e-97	3
IFNAR2	4.79255e-101	-0.293733	0.195	0.335	1.62022e-96	3
TLR2	1.18223e-100	-0.393497	0.464	0.606	3.99678e-96	3
NORAD	2.84416e-100	0.470991	0.464	0.392	9.61524e-96	3
ATP13A3	7.3168e-100	-0.328427	0.254	0.402	2.47359e-95	3
NAIP	1.47677e-99	-0.335178	0.329	0.484	4.9925e-95	3
TPRG1	2.7691e-99	-0.654717	0.048	0.137	9.36149e-95	3
CD58	6.97087e-99	-0.330575	0.186	0.321	2.35664e-94	3
PLP1	9.14152e-99	0.463139	0.531	0.464	3.09047e-94	3
DPYD-AS1	9.95933e-99	-0.363137	0.071	0.17	3.36695e-94	3
TNFAIP8	1.19691e-98	-0.35107	0.144	0.268	4.04639e-94	3
PACSIN2	2.50289e-98	-0.300525	0.334	0.496	8.46152e-94	3
NDRG4	4.63143e-98	0.478754	0.35	0.264	1.56575e-93	3
WDFY3	1.12488e-97	-0.324927	0.657	0.79	3.80287e-93	3
DYNLL1	1.38658e-97	0.459288	0.479	0.41	4.68761e-93	3
FAM20A	2.73688e-97	-0.350874	0.027	0.106	9.25256e-93	3
FGD4	3.00716e-97	-0.29368	0.74	0.848	1.01663e-92	3
PHC2	4.62711e-97	-0.294606	0.425	0.586	1.56429e-92	3
NDUFA4	4.84341e-97	0.41809	0.563	0.51	1.63741e-92	3
TSPAN7	1.11169e-96	0.462817	0.383	0.299	3.75828e-92	3
BAZ1A	1.86408e-96	-0.301057	0.221	0.366	6.30188e-92	3
PTPN1	2.44151e-96	-0.342888	0.144	0.266	8.25402e-92	3
TNFRSF10D	4.55238e-96	-0.32252	0.103	0.212	1.53902e-91	3
RGS1	5.73727e-96	-0.577702	0.178	0.297	1.9396e-91	3
SP100	1.26468e-95	-0.272016	0.551	0.712	4.27549e-91	3
LAP3	1.50338e-95	-0.284817	0.151	0.276	5.08247e-91	3
PRKD3	6.95125e-95	-0.291801	0.272	0.425	2.35001e-90	3
NRG3	8.42985e-95	0.441502	0.52	0.46	2.84988e-90	3
ZSWIM6	9.8648e-95	-0.26997	0.795	0.885	3.33499e-90	3
SH3PXD2B	1.55472e-94	-0.324507	0.069	0.165	5.25603e-90	3
ATP11A	2.80001e-94	-0.29386	0.331	0.493	9.466e-90	3
PRKCA	3.006e-94	-0.446334	0.639	0.739	1.01624e-89	3
SLC17A7	5.08356e-94	0.445388	0.37	0.285	1.7186e-89	3
ZC3HAV1	8.44192e-94	-0.327289	0.199	0.334	2.85396e-89	3
ELF1	8.8306e-94	-0.275705	0.433	0.6	2.98536e-89	3
FKBP5	1.31923e-93	-0.297772	0.738	0.854	4.45992e-89	3
KMT2C	2.42742e-93	-0.253668	0.605	0.755	8.20639e-89	3
NTRK2	2.89245e-93	0.466807	0.414	0.336	9.77852e-89	3
IGF2R	2.95643e-93	-0.263491	0.176	0.308	9.9948e-89	3
GK	3.28914e-93	-0.433228	0.104	0.209	1.11196e-88	3
MSR1	6.04158e-93	-0.446231	0.361	0.498	2.04248e-88	3
IL1RAP	6.50381e-93	-0.360637	0.258	0.398	2.19874e-88	3
RAPGEF1	7.6685e-93	-0.371016	0.565	0.702	2.59249e-88	3
STK3	1.42726e-92	-0.291467	0.437	0.6	4.82515e-88	3
STK17B	1.73533e-92	-0.541053	0.114	0.218	5.86664e-88	3
RUNX3	2.14622e-92	-0.674766	0.041	0.122	7.25573e-88	3
MALT1	4.86159e-92	-0.312154	0.153	0.275	1.64356e-87	3
CHD1	1.21312e-91	-0.288747	0.342	0.502	4.10119e-87	3
PLCB1	2.39467e-91	0.445233	0.422	0.345	8.09565e-87	3
SRGAP1	4.18282e-91	-0.366196	0.615	0.738	1.41409e-86	3
CEND1	5.25706e-91	0.453518	0.331	0.247	1.77726e-86	3
NECAB1	3.34285e-90	0.459306	0.386	0.306	1.13012e-85	3
IQGAP2	4.84431e-90	-0.459254	0.101	0.202	1.63771e-85	3
TMEM59L	4.96614e-90	0.449797	0.378	0.297	1.6789e-85	3
LIMS1	5.61989e-90	-0.33736	0.431	0.582	1.89992e-85	3
RTN3	1.00999e-89	0.386089	0.608	0.578	3.41449e-85	3
SEC24D	3.98347e-89	-0.274192	0.173	0.299	1.34669e-84	3
TRPM2	9.14887e-89	-0.272756	0.355	0.515	3.09296e-84	3
LCP1	1.0693e-88	-0.34323	0.218	0.348	3.61498e-84	3
CUX1	1.31776e-88	-0.261167	0.488	0.652	4.45496e-84	3
PLAUR	1.73506e-88	-0.308073	0.059	0.147	5.86573e-84	3
ANKS1A	2.15352e-88	-0.312856	0.581	0.723	7.28041e-84	3
STMN1	2.54654e-88	0.440692	0.444	0.375	8.6091e-84	3
ANKS1B	2.60676e-88	0.422039	0.494	0.43	8.81266e-84	3
NIBAN1	5.55454e-88	-0.442785	0.197	0.316	1.87782e-83	3
SLC2A3	9.48004e-88	-0.61316	0.144	0.252	3.20492e-83	3
C10orf11	1.24274e-86	-1.02071	0.035	0.108	4.20133e-82	3
PADI2	1.58289e-86	-0.521341	0.262	0.39	5.35126e-82	3
RAB6B	3.70534e-86	0.463233	0.293	0.213	1.25266e-81	3
CTSC	9.98564e-86	-0.282707	0.296	0.442	3.37585e-81	3
KIF1A	2.60826e-85	0.437006	0.326	0.245	8.81774e-81	3
MGAT5	5.89076e-85	-0.309691	0.561	0.704	1.99149e-80	3
PYGL	9.0777e-85	-0.311002	0.15	0.264	3.0689e-80	3
RAB20	1.52422e-84	-0.293299	0.092	0.19	5.15292e-80	3
ATP1A3	2.52704e-84	0.445279	0.332	0.254	8.54317e-80	3
AKAP13	2.63223e-84	-0.25112	0.743	0.854	8.89877e-80	3
HSP90AB1	3.30438e-84	0.39249	0.572	0.535	1.11711e-79	3
SELENOW	3.93651e-84	0.423867	0.438	0.369	1.33081e-79	3
TGFBR1	4.19629e-84	-0.383819	0.538	0.674	1.41864e-79	3
SAMSN1	4.7183e-84	-0.349846	0.445	0.585	1.59512e-79	3
GPM6B	5.40692e-84	0.437743	0.472	0.409	1.82792e-79	3
OPCML	6.57031e-84	0.425224	0.451	0.385	2.22123e-79	3
PRKAR1B	7.92838e-84	0.430102	0.327	0.247	2.68035e-79	3
FNDC3A	1.00217e-83	-0.298721	0.399	0.552	3.38805e-79	3
FXYD6	1.04382e-83	0.454824	0.348	0.271	3.52885e-79	3
TET2	1.90215e-83	-0.255821	0.412	0.57	6.43059e-79	3
ELF2	2.71198e-83	-0.294703	0.385	0.537	9.16839e-79	3
ACTB	6.56826e-83	0.255637	0.793	0.79	2.22053e-78	3
IRAK3	7.53217e-83	-0.278551	0.417	0.565	2.5464e-78	3
SLC22A17	1.06651e-82	0.426517	0.338	0.259	3.60557e-78	3
GRIA2	1.7236e-82	0.425566	0.443	0.374	5.82697e-78	3
AC131944.1	2.10654e-82	-0.758575	0.161	0.263	7.12158e-78	3
RPS6KA3	3.40341e-82	-0.283313	0.469	0.623	1.15059e-77	3
KIF5C	3.6833e-82	0.436946	0.303	0.224	1.24521e-77	3
ELOVL5	3.79068e-82	-0.275798	0.159	0.275	1.28151e-77	3
DNAJC3	3.86289e-82	-0.282369	0.215	0.345	1.30593e-77	3
UTRN	4.3681e-82	-0.274229	0.453	0.602	1.47673e-77	3
CEMIP2	6.41e-82	-0.409412	0.068	0.153	2.16703e-77	3
SPTBN1	1.15578e-81	0.438932	0.373	0.299	3.90734e-77	3
TSC22D1	2.16434e-81	0.411511	0.502	0.445	7.31699e-77	3
TUBB4A	2.68078e-81	0.439356	0.38	0.307	9.06291e-77	3
SYN2	3.97857e-81	0.443831	0.289	0.212	1.34504e-76	3
CFL1	6.17618e-81	0.413412	0.51	0.462	2.08798e-76	3
KIF5A	8.15433e-81	0.43533	0.372	0.299	2.75673e-76	3
SND1	1.41118e-80	-0.269499	0.449	0.604	4.77078e-76	3
RGS4	2.08406e-80	0.434873	0.286	0.208	7.0456e-76	3
SLC7A5	3.66895e-80	-0.315882	0.072	0.158	1.24036e-75	3
PTPRE	4.35589e-80	-0.300844	0.66	0.774	1.47259e-75	3
PNMA2	1.12457e-79	0.453218	0.329	0.253	3.80184e-75	3
C1QA	1.29287e-79	-0.298713	0.272	0.409	4.37079e-75	3
LIMD1	2.1819e-79	-0.263669	0.122	0.226	7.37634e-75	3
RREB1	2.49362e-79	-0.253663	0.407	0.562	8.43018e-75	3
RP11-452H21.1	2.61379e-79	-0.655744	0.032	0.101	8.83644e-75	3
LRP1B	2.92329e-79	0.432687	0.484	0.425	9.88275e-75	3
MS4A4A	6.07256e-79	-0.312552	0.122	0.224	2.05295e-74	3
NOTCH1	6.82265e-79	-0.251141	0.08	0.17	2.30653e-74	3
C1QC	1.07789e-78	-0.269317	0.259	0.394	3.64401e-74	3
TMSB10	1.12498e-78	0.263148	0.72	0.691	3.80322e-74	3
SWAP70	1.21215e-78	-0.283142	0.292	0.432	4.0979e-74	3
UBB	1.65177e-78	0.41183	0.489	0.436	5.58414e-74	3
AC044781.1	1.70644e-78	0.413861	0.419	0.339	5.76897e-74	3
SCFD2	1.77402e-78	-0.305093	0.319	0.458	5.99744e-74	3
DUSP1	2.58387e-78	-0.393183	0.081	0.169	8.73528e-74	3
TAGLN3	2.66889e-78	0.447973	0.342	0.267	9.02271e-74	3
LMO4	3.57253e-78	0.427113	0.48	0.431	1.20776e-73	3
YBX3	3.69924e-78	-0.256509	0.087	0.18	1.2506e-73	3
ATRNL1	6.84448e-78	0.417362	0.437	0.372	2.31391e-73	3
NFKB1	6.86881e-78	-0.302435	0.211	0.334	2.32214e-73	3
FOXP1	7.1328e-78	-0.288535	0.564	0.696	2.41139e-73	3
AIF1	1.18465e-77	-0.320818	0.121	0.221	4.00496e-73	3
MB21D2	1.54113e-77	-0.347342	0.096	0.188	5.21008e-73	3
FCHSD2	1.86651e-77	-0.26984	0.789	0.875	6.31011e-73	3
GFAP	2.92457e-77	0.410905	0.467	0.402	9.8871e-73	3
BEX1	3.70988e-77	0.440982	0.324	0.249	1.2542e-72	3
ATP2B2	4.58095e-77	0.424142	0.256	0.182	1.54868e-72	3
STXBP1	6.93727e-77	0.437072	0.378	0.31	2.34528e-72	3
IFNGR2	1.57908e-76	-0.252539	0.369	0.521	5.3384e-72	3
ALCAM	1.76664e-76	-0.325664	0.33	0.461	5.97249e-72	3
DPP10	2.86365e-76	0.39584	0.494	0.44	9.68116e-72	3
MAPK10	5.39071e-76	0.400574	0.451	0.387	1.82244e-71	3
P2RY12	5.65844e-76	0.301047	0.647	0.586	1.91295e-71	3
MYO10	6.20447e-76	-0.2566	0.074	0.159	2.09755e-71	3
ELL2	7.44969e-76	-0.505892	0.459	0.579	2.51852e-71	3
C1QB	1.15536e-75	-0.295097	0.409	0.551	3.90594e-71	3
ZNF407	1.65905e-75	-0.268775	0.322	0.461	5.60876e-71	3
MAN2A1	5.7403e-75	-0.349407	0.427	0.57	1.94062e-70	3
SCIN	5.7907e-75	-0.382912	0.278	0.397	1.95766e-70	3
ARHGAP31	7.29328e-75	-0.287311	0.325	0.461	2.46564e-70	3
ZFAND6	1.01529e-74	-0.251079	0.353	0.498	3.43239e-70	3
PTGDS	1.36709e-74	0.406861	0.433	0.367	4.62172e-70	3
ADAM9	1.52313e-74	-0.253848	0.259	0.392	5.14924e-70	3
KHDRBS3	2.26505e-74	0.318482	0.599	0.529	7.65746e-70	3
NCK2	3.08953e-74	-0.328038	0.544	0.674	1.04448e-69	3
BASP1	9.45566e-74	0.308851	0.626	0.589	3.19668e-69	3
PIK3AP1	1.90156e-73	-0.285906	0.392	0.535	6.42861e-69	3
FAM155A	3.62365e-73	0.422311	0.435	0.375	1.22505e-68	3
TNFAIP3	5.4953e-73	-0.294573	0.057	0.134	1.8578e-68	3
FOXN2	7.10934e-73	-0.30293	0.207	0.323	2.40346e-68	3
SNCB	1.72267e-72	0.420031	0.339	0.267	5.82383e-68	3
FGF14	2.26895e-72	0.419785	0.399	0.332	7.67062e-68	3
EPSTI1	6.28744e-72	-0.2976	0.225	0.342	2.12559e-67	3
ZFP36	7.35104e-72	-0.29719	0.094	0.183	2.48517e-67	3
KCNK13	1.06673e-71	-0.261952	0.316	0.449	3.60628e-67	3
ZNF804A	1.59974e-71	-0.40446	0.134	0.23	5.40824e-67	3
YWHAB	1.81695e-71	0.40004	0.501	0.458	6.14256e-67	3
NGRN	2.47194e-71	0.421233	0.35	0.28	8.35688e-67	3
TLE5	4.13905e-71	0.411967	0.365	0.297	1.39929e-66	3
HLA-DPB1	5.69322e-71	-0.275369	0.194	0.309	1.92471e-66	3
PKIB	1.22212e-70	-0.413619	0.046	0.115	4.13162e-66	3
DLGAP1	1.45229e-70	0.39186	0.464	0.414	4.90976e-66	3
BEX3	1.67205e-70	0.417384	0.35	0.28	5.6527e-66	3
EIF4A2	2.7446e-70	0.367941	0.557	0.529	9.27867e-66	3
CPM	4.58951e-70	-0.421161	0.235	0.351	1.55158e-65	3
DCLK1	7.7307e-70	0.422532	0.331	0.262	2.61352e-65	3
NEFM	9.1845e-70	0.421486	0.264	0.193	3.10501e-65	3
SERPINI1	2.02627e-69	0.426258	0.314	0.244	6.8502e-65	3
NRCAM	2.23699e-69	0.425304	0.338	0.27	7.56261e-65	3
ALDOC	3.83601e-69	0.416168	0.312	0.242	1.29684e-64	3
GABRA1	3.85009e-69	0.403793	0.274	0.202	1.3016e-64	3
MAGI2	4.52934e-69	0.375714	0.464	0.408	1.53123e-64	3
APOC1	5.17719e-69	-0.35172	0.095	0.18	1.75025e-64	3
PFKFB3	1.15913e-68	-0.297743	0.329	0.461	3.91866e-64	3
MITF	1.32125e-68	-0.301317	0.223	0.337	4.46675e-64	3
CAMK2B	6.25215e-68	0.413218	0.273	0.203	2.11367e-63	3
NAV2	8.14949e-68	0.428502	0.368	0.289	2.7551e-63	3
GABRG2	1.81386e-67	0.392231	0.238	0.169	6.13213e-63	3
AC084871.1	4.48786e-67	-0.285497	0.037	0.101	1.51721e-62	3
KYNU	5.26177e-67	-0.289559	0.241	0.362	1.77885e-62	3
CPEB4	4.6814e-66	-0.320683	0.41	0.539	1.58264e-61	3
ADGRL3	2.05774e-65	0.403207	0.364	0.299	6.95661e-61	3
LRRK2	2.2482e-65	-0.284557	0.312	0.436	7.60048e-61	3
ADGRG5	4.88216e-65	-0.336538	0.057	0.127	1.65051e-60	3
CPLX2	8.76551e-65	0.401006	0.265	0.198	2.96336e-60	3
CALY	1.26297e-64	0.396976	0.3	0.232	4.26974e-60	3
DSTN	2.24007e-64	0.410492	0.374	0.311	7.573e-60	3
LRRTM4	3.87604e-64	0.387398	0.464	0.411	1.31037e-59	3
FGF12	5.08921e-64	0.413149	0.383	0.323	1.72051e-59	3
DLG2	5.16561e-64	0.292806	0.617	0.575	1.74634e-59	3
NCDN	5.296e-64	0.403162	0.356	0.291	1.79042e-59	3
SYN1	7.13481e-64	0.405297	0.32	0.254	2.41206e-59	3
IL15	8.48786e-64	-0.259561	0.066	0.139	2.86949e-59	3
PDLIM5	1.01677e-63	-0.254271	0.15	0.248	3.43738e-59	3
NCAM1	1.82427e-63	0.399455	0.298	0.23	6.16731e-59	3
LINC00632	2.28737e-63	0.39083	0.441	0.389	7.73291e-59	3
MYO1D	2.5768e-63	-0.37127	0.108	0.189	8.71137e-59	3
PRKACB	4.32591e-63	0.358991	0.493	0.445	1.46246e-58	3
PRDX2	8.00747e-63	0.399853	0.345	0.28	2.70708e-58	3
TFRC	1.1091e-62	-0.418229	0.093	0.173	3.74954e-58	3
SH3RF3	1.27318e-62	-0.336798	0.69	0.749	4.30422e-58	3
CREM	1.28521e-62	-0.354161	0.144	0.237	4.3449e-58	3
PAG1	2.74032e-62	-0.282655	0.551	0.686	9.26419e-58	3
SYT4	1.05334e-61	0.37668	0.211	0.147	3.56102e-57	3
ZNF483	2.57956e-61	0.405449	0.321	0.256	8.72073e-57	3
SCN2A	2.69098e-61	0.377038	0.259	0.192	9.09739e-57	3
SDCBP	5.37316e-61	-0.270148	0.232	0.344	1.8165e-56	3
ARID5B	6.27877e-61	-0.297569	0.19	0.293	2.12266e-56	3
UGCG	8.26524e-61	-0.257363	0.279	0.402	2.79423e-56	3
CABP1	9.83979e-61	0.390638	0.322	0.258	3.32654e-56	3
CNTN1	1.1063e-60	0.399509	0.366	0.306	3.74008e-56	3
UBASH3B	1.67584e-60	-0.270983	0.268	0.383	5.6655e-56	3
NCF1	1.97669e-60	-0.368224	0.075	0.148	6.68259e-56	3
IKZF1	2.28144e-60	-0.258229	0.515	0.647	7.71287e-56	3
RIMS2	4.01544e-60	0.394375	0.367	0.307	1.3575e-55	3
CENPP	5.70585e-60	-0.351193	0.187	0.282	1.92898e-55	3
HSPA1A	1.873e-59	-0.427919	0.232	0.329	6.33204e-55	3
HLA-DRB1	2.06577e-59	-0.272508	0.285	0.405	6.98375e-55	3
KLC1	2.31135e-59	0.333663	0.547	0.524	7.81397e-55	3
ARPP19	2.37816e-59	0.389997	0.458	0.421	8.03986e-55	3
CTNNA2	1.54491e-58	0.384619	0.411	0.359	5.22288e-54	3
SLC24A2	3.35689e-58	0.377388	0.282	0.218	1.13486e-53	3
FAM177B	3.57544e-58	0.434056	0.452	0.401	1.20875e-53	3
RAB3C	9.15592e-58	0.361055	0.188	0.128	3.09534e-53	3
CTTNBP2	1.09251e-57	-0.262755	0.508	0.627	3.69345e-53	3
CTNND2	1.53192e-57	0.378024	0.374	0.319	5.17897e-53	3
ATP9A	2.11334e-57	0.381799	0.242	0.18	7.14456e-53	3
CREG2	2.22421e-57	0.419591	0.268	0.206	7.51939e-53	3
DNAJC6	3.5663e-57	0.383325	0.268	0.205	1.20566e-52	3
MT2A	6.84457e-57	0.47512	0.369	0.309	2.31394e-52	3
PEG3	2.62835e-56	0.377542	0.248	0.185	8.88565e-52	3
MTURN	4.13906e-56	0.387446	0.399	0.35	1.39929e-51	3
DDIT4	4.80272e-56	-0.267061	0.121	0.204	1.62366e-51	3
RALYL	2.50468e-55	0.377899	0.391	0.337	8.46757e-51	3
ARL6IP1	2.73866e-55	0.37173	0.36	0.302	9.25859e-51	3
KCNQ5	3.91368e-55	0.384599	0.325	0.267	1.3231e-50	3
CELF4	5.12656e-55	0.373298	0.243	0.182	1.73314e-50	3
NELL2	6.57689e-55	0.381811	0.35	0.293	2.22345e-50	3
NTM	3.64437e-54	0.372909	0.302	0.242	1.23205e-49	3
HIVEP3	5.36322e-54	-0.259366	0.504	0.622	1.81314e-49	3
SNAP91	1.27918e-53	0.365023	0.25	0.189	4.32453e-49	3
AK5	2.65685e-53	0.357478	0.239	0.178	8.98203e-49	3
FBXL16	3.16918e-53	0.335185	0.207	0.147	1.07141e-48	3
SYT11	4.18237e-53	0.376049	0.271	0.211	1.41393e-48	3
GRIN1	4.74524e-53	0.366071	0.406	0.357	1.60422e-48	3
ROBO2	4.78874e-53	0.370762	0.398	0.347	1.61893e-48	3
SPRED1	5.6523e-53	-0.258555	0.619	0.726	1.91087e-48	3
FOS	6.37824e-53	-0.281729	0.086	0.156	2.15629e-48	3
MYO1E	1.85028e-52	-0.352714	0.23	0.328	6.25524e-48	3
BCL2	1.96786e-52	-0.258338	0.414	0.535	6.65273e-48	3
LMO3	2.1171e-52	0.373056	0.264	0.204	7.15728e-48	3
LINGO1	2.16992e-52	0.405479	0.373	0.324	7.33584e-48	3
XACT	6.51343e-52	-0.812025	0.096	0.161	2.202e-47	3
OAZ1	7.96854e-52	0.326229	0.494	0.455	2.69392e-47	3
KALRN	8.52987e-52	0.366266	0.315	0.258	2.88369e-47	3
ITM2C	1.25988e-51	0.377075	0.302	0.244	4.25927e-47	3
MAPK8IP2	1.84375e-51	0.351793	0.243	0.184	6.23315e-47	3
PFN2	3.87303e-51	0.374634	0.271	0.212	1.30935e-46	3
CHGA	3.98293e-51	0.365617	0.286	0.227	1.34651e-46	3
SYTL3	4.27559e-51	-0.264843	0.17	0.26	1.44545e-46	3
SOD1	5.07819e-51	0.374025	0.344	0.291	1.71678e-46	3
GRID2	5.68076e-51	-1.31878	0.384	0.433	1.92049e-46	3
NAPB	1.03288e-50	0.376939	0.358	0.309	3.49186e-46	3
PGAM1	1.77083e-50	0.362403	0.326	0.272	5.98664e-46	3
SKP1	3.45078e-50	0.360576	0.43	0.389	1.16661e-45	3
CA11	5.49354e-50	0.34626	0.242	0.184	1.8572e-45	3
BEX2	9.88415e-50	0.356177	0.228	0.171	3.34154e-45	3
PRKCA-AS1	1.04317e-49	-0.330947	0.125	0.2	3.52665e-45	3
CAP2	1.097e-49	0.323255	0.19	0.134	3.70862e-45	3
YPEL3	1.26254e-49	0.375635	0.335	0.283	4.26828e-45	3
BSN	1.65224e-49	0.3039	0.16	0.107	5.58572e-45	3
LINC02712	1.77527e-49	0.309252	0.342	0.27	6.00165e-45	3
COX6A1	2.69933e-49	0.36249	0.345	0.292	9.12561e-45	3
NCKAP1	2.96717e-49	0.349875	0.238	0.18	1.00311e-44	3
RNF187	3.43984e-49	0.359847	0.268	0.21	1.16291e-44	3
KCNQ3	3.83984e-49	-0.265497	0.815	0.863	1.29814e-44	3
APLP1	5.00364e-49	0.335558	0.23	0.171	1.69158e-44	3
LINC-PINT	9.15127e-49	-0.281906	0.113	0.186	3.09377e-44	3
DMTN	1.00979e-48	0.348757	0.231	0.174	3.41379e-44	3
STMN3	1.09356e-48	0.352121	0.238	0.181	3.69699e-44	3
HLA-DRA	1.17504e-48	-0.285337	0.427	0.544	3.97247e-44	3
PAK3	1.57076e-48	0.348447	0.236	0.178	5.31026e-44	3
GNG3	3.09417e-48	0.365642	0.239	0.182	1.04604e-43	3
TRIM2	3.25261e-48	0.350324	0.288	0.231	1.09961e-43	3
CYFIP2	3.95446e-48	0.348919	0.223	0.167	1.33688e-43	3
RGL1	4.20398e-48	-0.328186	0.285	0.387	1.42124e-43	3
RPL34	6.4577e-48	0.298868	0.587	0.571	2.18315e-43	3
TPPP	7.37008e-48	0.320105	0.191	0.137	2.4916e-43	3
PPIA	1.03126e-47	0.35652	0.474	0.452	3.48638e-43	3
RTN1	1.22856e-47	0.277597	0.577	0.559	4.1534e-43	3
LONRF2	1.26103e-47	0.334481	0.222	0.166	4.26318e-43	3
TPI1	1.28188e-47	0.356704	0.372	0.324	4.33365e-43	3
CSRNP3	2.01168e-47	0.344409	0.225	0.169	6.80088e-43	3
ATP1B3	3.69728e-47	-0.263626	0.199	0.295	1.24994e-42	3
PCDH7	3.77373e-47	0.363658	0.278	0.222	1.27578e-42	3
STARD13	4.10539e-47	-0.388844	0.285	0.379	1.38791e-42	3
PTPRN	1.193e-46	0.326744	0.199	0.145	4.03317e-42	3
ANK3	1.53777e-46	0.36206	0.334	0.281	5.19875e-42	3
OIP5-AS1	3.59022e-46	0.365006	0.403	0.362	1.21375e-41	3
PACSIN1	1.14136e-45	0.292996	0.167	0.115	3.85861e-41	3
CPLX1	1.17355e-45	0.32763	0.201	0.147	3.96743e-41	3
HIST1H2AC	2.56762e-45	-0.324261	0.228	0.318	8.68034e-41	3
TTLL7	3.25969e-45	0.347741	0.237	0.182	1.102e-40	3
CTXN1	4.69684e-45	0.314156	0.175	0.123	1.58786e-40	3
MAPT	4.99662e-45	0.344511	0.228	0.174	1.68921e-40	3
IL1RAPL1	5.43681e-45	0.346918	0.378	0.332	1.83802e-40	3
NPTX1	5.9901e-45	0.340216	0.223	0.168	2.02507e-40	3
MAN1A1	6.64678e-45	-0.301952	0.322	0.424	2.24708e-40	3
MICOS10	7.09205e-45	0.356168	0.399	0.348	2.39761e-40	3
KCNB1	7.79132e-45	0.298931	0.147	0.098	2.63401e-40	3
MIF	8.36514e-45	0.350768	0.362	0.313	2.828e-40	3
RYR2	9.27246e-45	0.351793	0.32	0.268	3.13474e-40	3
DDAH1	1.07734e-44	0.329827	0.191	0.138	3.64215e-40	3
XYLT1	1.70298e-44	-0.252306	0.171	0.252	5.75726e-40	3
FEZ1	2.0869e-44	0.334271	0.213	0.16	7.05518e-40	3
SCAMP5	4.01045e-44	0.338148	0.236	0.182	1.35581e-39	3
STK17A	4.14422e-44	-0.409702	0.198	0.277	1.40104e-39	3
COPS9	6.66926e-44	0.362117	0.319	0.269	2.25468e-39	3
AUXG01000058.1	1.20085e-43	0.354401	0.242	0.189	4.05972e-39	3
DIRC3	1.84215e-43	-0.43102	0.073	0.13	6.22775e-39	3
SULT4A1	1.95255e-43	0.324464	0.212	0.159	6.60098e-39	3
SV2A	2.81017e-43	0.31223	0.194	0.141	9.50034e-39	3
MYT1L	3.08608e-43	0.36135	0.269	0.217	1.04331e-38	3
BMERB1	5.43113e-43	0.334775	0.228	0.175	1.8361e-38	3
SERINC1	5.62577e-43	0.351669	0.469	0.453	1.90191e-38	3
PTMS	6.65016e-43	0.359322	0.314	0.265	2.24822e-38	3
NFIX	7.09582e-43	0.322793	0.216	0.163	2.39888e-38	3
GNAO1	7.47549e-43	0.344958	0.237	0.185	2.52724e-38	3
SNTG1	7.74485e-43	0.358059	0.314	0.265	2.6183e-38	3
RPH3A	9.16907e-43	0.327196	0.207	0.155	3.09979e-38	3
ERBB4	1.25386e-42	0.364992	0.359	0.315	4.23893e-38	3
CNKSR2	1.37019e-42	0.331773	0.229	0.177	4.63219e-38	3
PPP2R2C	3.1686e-42	0.314227	0.192	0.141	1.07121e-37	3
ERC2	6.24993e-42	-0.298424	0.289	0.376	2.11291e-37	3
PGM2L1	6.48952e-42	0.330633	0.2	0.149	2.19391e-37	3
PBX1	7.1277e-42	0.335249	0.243	0.189	2.40966e-37	3
NSG2	7.28821e-42	0.309401	0.174	0.125	2.46393e-37	3
HSPA8	8.0443e-42	0.345258	0.371	0.329	2.71954e-37	3
AC023051.1	8.84659e-42	0.37087	0.259	0.205	2.99077e-37	3
SAT1	1.00468e-41	-0.342879	0.703	0.792	3.39652e-37	3
AC008892.1	1.7562e-41	0.316049	0.172	0.122	5.9372e-37	3
GRIN2A	2.55136e-41	0.352801	0.269	0.217	8.62537e-37	3
NCAM2	3.00582e-41	0.354054	0.312	0.263	1.01618e-36	3
DYNC1I1	3.5442e-41	0.334262	0.203	0.153	1.19819e-36	3
EPB41L1	3.7112e-41	0.316607	0.205	0.153	1.25464e-36	3
ATP6V1E1	8.49481e-41	0.353511	0.345	0.304	2.87184e-36	3
APP	9.00435e-41	0.295511	0.488	0.463	3.0441e-36	3
SPOCK2	9.63272e-41	0.293155	0.175	0.125	3.25653e-36	3
GUK1	1.03436e-40	0.346015	0.369	0.327	3.49685e-36	3
NRN1	1.36654e-40	0.302743	0.181	0.132	4.61986e-36	3
LDHB	1.43362e-40	0.35376	0.376	0.338	4.84665e-36	3
HOPX	1.56628e-40	0.332755	0.24	0.189	5.29512e-36	3
PEA15	1.87353e-40	0.347684	0.299	0.252	6.33385e-36	3
GABBR1	2.60279e-40	0.300562	0.181	0.131	8.79925e-36	3
SPOCK1	2.64464e-40	0.354948	0.258	0.209	8.94075e-36	3
BEX5	3.60589e-40	0.353115	0.208	0.157	1.21904e-35	3
AP2M1	4.94274e-40	0.334609	0.285	0.236	1.67099e-35	3
UNC80	6.34913e-40	0.314305	0.205	0.155	2.14645e-35	3
ELAVL3	6.45642e-40	0.300843	0.164	0.117	2.18272e-35	3
SV2B	6.71253e-40	0.324003	0.217	0.167	2.26931e-35	3
STXBP5L	7.7821e-40	0.348106	0.336	0.293	2.6309e-35	3
HIF1A-AS3	1.03139e-39	-0.316395	0.158	0.231	3.4868e-35	3
SLC4A10	1.19951e-39	0.335228	0.278	0.229	4.05518e-35	3
EID1	1.25285e-39	0.348059	0.351	0.309	4.2355e-35	3
C1orf61	1.45572e-39	0.338685	0.259	0.209	4.92134e-35	3
RUNDC3A	1.47597e-39	0.310341	0.211	0.162	4.98982e-35	3
TUBB2A	1.66646e-39	0.326909	0.2	0.151	5.63379e-35	3
INA	2.03988e-39	0.315842	0.19	0.141	6.89622e-35	3
DSCAM	2.96595e-39	0.254768	0.532	0.484	1.0027e-34	3
MAF	3.51337e-39	0.305418	0.582	0.568	1.18776e-34	3
JPH4	3.9673e-39	0.298594	0.162	0.115	1.34122e-34	3
GUCY1A2	5.37541e-39	0.321631	0.18	0.132	1.81726e-34	3
FRRS1L	7.98115e-39	0.318098	0.209	0.159	2.69819e-34	3
GDI1	1.02497e-38	0.333564	0.297	0.25	3.4651e-34	3
GABBR2	1.08973e-38	0.323952	0.212	0.163	3.68405e-34	3
RTL8C	1.09511e-38	0.321758	0.237	0.187	3.70225e-34	3
MAPRE3	1.09894e-38	0.334076	0.241	0.192	3.71519e-34	3
DPYSL2	1.20104e-38	0.266993	0.573	0.57	4.06034e-34	3
DISP1	1.58107e-38	-0.268865	0.408	0.497	5.34512e-34	3
RETREG2	1.62044e-38	0.319183	0.207	0.159	5.47823e-34	3
HDGFL3	2.20253e-38	0.32554	0.28	0.23	7.4461e-34	3
KIAA1549L	2.51505e-38	0.296858	0.191	0.143	8.50263e-34	3
BSCL2	2.55091e-38	0.317932	0.238	0.189	8.62388e-34	3
CHCHD2	2.96985e-38	0.337145	0.325	0.279	1.00402e-33	3
NCKAP5	3.32875e-38	-0.253239	0.459	0.556	1.12535e-33	3
SCN3B	3.43877e-38	0.297083	0.151	0.106	1.16254e-33	3
NPTXR	3.46495e-38	0.308772	0.195	0.147	1.1714e-33	3
TENM2	7.63596e-38	0.339422	0.303	0.256	2.58149e-33	3
PKM	9.02983e-38	0.336924	0.44	0.418	3.05272e-33	3
MOAP1	1.01439e-37	0.332904	0.209	0.161	3.42935e-33	3
TRPM3	1.51713e-37	0.305474	0.175	0.128	5.12896e-33	3
GPX4	1.63162e-37	0.335305	0.357	0.319	5.51602e-33	3
HPCAL4	2.05931e-37	0.278887	0.165	0.119	6.9619e-33	3
ANTXR1	2.75031e-37	-0.350397	0.088	0.143	9.29799e-33	3
GABRB3	3.30419e-37	0.31706	0.21	0.162	1.11705e-32	3
SEZ6L2	7.05222e-37	0.32334	0.203	0.156	2.38414e-32	3
DIRAS2	8.41919e-37	0.274649	0.145	0.101	2.84628e-32	3
PNMA1	9.46504e-37	0.297939	0.199	0.151	3.19985e-32	3
CDK5R1	1.17928e-36	0.263174	0.137	0.094	3.98678e-32	3
TESPA1	1.23737e-36	0.306277	0.176	0.13	4.18319e-32	3
KCNC2	1.26227e-36	0.303624	0.214	0.166	4.26736e-32	3
MDH1	1.54573e-36	0.355319	0.333	0.294	5.22566e-32	3
GRM5	1.68532e-36	0.317876	0.262	0.215	5.69757e-32	3
GRIN2B	1.79941e-36	0.326964	0.214	0.167	6.08326e-32	3
RORB	1.94514e-36	0.310795	0.18	0.134	6.57594e-32	3
SLC12A5	2.0096e-36	0.320921	0.208	0.161	6.79386e-32	3
SCD5	2.23222e-36	0.322622	0.224	0.176	7.54646e-32	3
CADM3	2.69155e-36	0.279065	0.162	0.117	9.09933e-32	3
NCALD	3.22709e-36	0.3132	0.203	0.156	1.09098e-31	3
COX8A	4.80062e-36	0.331076	0.292	0.247	1.62295e-31	3
MED12L	4.84999e-36	0.32126	0.363	0.322	1.63964e-31	3
HS6ST3	5.74815e-36	0.315782	0.265	0.218	1.94328e-31	3
CHL1	9.06924e-36	0.322546	0.227	0.18	3.06604e-31	3
FAM107A	9.83933e-36	0.334069	0.248	0.201	3.32638e-31	3
ADCY1	1.02913e-35	0.309084	0.198	0.152	3.47919e-31	3
PEX5L	1.0695e-35	0.335009	0.262	0.214	3.61564e-31	3
ARPP21	1.09818e-35	0.324055	0.248	0.201	3.71263e-31	3
ARHGDIG	1.11268e-35	0.286378	0.183	0.137	3.76163e-31	3
AP003086.1	1.19266e-35	0.317708	0.514	0.485	4.03201e-31	3
CCDC85B	1.19778e-35	0.319961	0.282	0.236	4.04933e-31	3
PPP2R2B	1.32152e-35	0.328746	0.31	0.266	4.46766e-31	3
CHD5	1.3393e-35	0.324228	0.221	0.174	4.52776e-31	3
PINK1	1.49141e-35	0.322564	0.207	0.161	5.04199e-31	3
EPHA4	1.60543e-35	0.303288	0.166	0.121	5.42749e-31	3
PRRT2	2.44108e-35	0.26301	0.143	0.1	8.25257e-31	3
SCOC	4.03417e-35	0.312071	0.235	0.187	1.36383e-30	3
DYNLL2	5.83633e-35	0.317597	0.237	0.19	1.97309e-30	3
NCS1	1.07999e-34	0.294292	0.177	0.132	3.65113e-30	3
NAT8L	1.0923e-34	0.312938	0.213	0.167	3.69275e-30	3
ARNT2	1.67731e-34	0.305343	0.198	0.153	5.6705e-30	3
PSD	2.1683e-34	0.302767	0.204	0.158	7.33036e-30	3
APBB1	3.16927e-34	0.325561	0.226	0.181	1.07144e-29	3
LTC4S	3.62641e-34	0.301716	0.142	0.101	1.22598e-29	3
NOVA1	3.63337e-34	0.31217	0.226	0.18	1.22833e-29	3
RCAN2	5.19115e-34	0.314826	0.228	0.183	1.75497e-29	3
MLLT11	6.40891e-34	0.329694	0.264	0.22	2.16666e-29	3
TMEM130	6.48364e-34	0.292361	0.184	0.139	2.19192e-29	3
ATP6V1G2	8.45863e-34	0.31154	0.199	0.153	2.85961e-29	3
RIMS3	1.56525e-33	0.278416	0.18	0.136	5.29164e-29	3
CAMKV	1.59193e-33	0.309886	0.191	0.146	5.38185e-29	3
KAZN	2.0783e-33	0.316175	0.302	0.26	7.0261e-29	3
KCTD16	2.16135e-33	0.319635	0.228	0.183	7.30688e-29	3
TUBA1A	2.57159e-33	0.328516	0.325	0.288	8.69379e-29	3
NEBL	3.06111e-33	0.306946	0.223	0.177	1.03487e-28	3
PKIA	3.25688e-33	0.26966	0.152	0.11	1.10105e-28	3
NLGN1	3.37105e-33	0.306235	0.317	0.276	1.13965e-28	3
SCN1A	4.53294e-33	0.290755	0.192	0.148	1.53245e-28	3
PRXL2A	4.83505e-33	0.299419	0.218	0.173	1.63459e-28	3
ATP6V0E2	6.19823e-33	0.292524	0.185	0.141	2.09544e-28	3
ST8SIA3	6.53332e-33	0.27452	0.152	0.11	2.20872e-28	3
PPFIA2	6.6998e-33	0.311111	0.269	0.225	2.265e-28	3
NAP1L2	7.62168e-33	0.280521	0.168	0.124	2.57666e-28	3
BTBD8	1.08828e-32	0.327015	0.26	0.217	3.67915e-28	3
GRIK2	1.37795e-32	0.319147	0.306	0.265	4.65842e-28	3
SORBS1	1.77037e-32	0.300022	0.241	0.196	5.98509e-28	3
MTCH1	2.76073e-32	0.307949	0.422	0.403	9.33318e-28	3
SH3GL2	2.9015e-32	0.314803	0.218	0.174	9.80911e-28	3
FBXO2	3.23e-32	0.284876	0.145	0.105	1.09197e-27	3
NKAIN2	3.23962e-32	0.311748	0.314	0.275	1.09522e-27	3
GUCY1B1	4.22109e-32	0.292387	0.174	0.131	1.42702e-27	3
BAALC	5.30137e-32	0.289922	0.18	0.137	1.79223e-27	3
ATP5MPL	5.88511e-32	0.310548	0.31	0.269	1.98958e-27	3
ATP5F1B	6.21429e-32	0.311653	0.304	0.263	2.10087e-27	3
PDE1A	7.06453e-32	0.296133	0.194	0.151	2.38831e-27	3
SCG3	7.75508e-32	0.274371	0.164	0.122	2.62176e-27	3
NAP1L3	8.17173e-32	0.279018	0.183	0.139	2.76262e-27	3
RIMS1	8.44039e-32	0.290549	0.199	0.155	2.85344e-27	3
PEG10	1.35104e-31	0.269801	0.138	0.098	4.56745e-27	3
COX6C	1.49307e-31	0.325966	0.391	0.365	5.04763e-27	3
PPP2R1A	7.48116e-31	0.322933	0.29	0.251	2.52916e-26	3
RPS21	7.60309e-31	0.256505	0.48	0.454	2.57038e-26	3
ELAVL2	9.67451e-31	0.255907	0.155	0.114	3.27066e-26	3
RAPGEF5	1.1917e-30	0.309595	0.217	0.175	4.02878e-26	3
ELMOD1	1.2196e-30	0.259609	0.132	0.094	4.12311e-26	3
TSPYL4	1.27023e-30	0.300756	0.187	0.145	4.29427e-26	3
GRIA4	1.67447e-30	0.318326	0.245	0.203	5.66087e-26	3
ATP1B2	1.84302e-30	0.309096	0.196	0.154	6.23071e-26	3
SYBU	1.95355e-30	0.26586	0.142	0.103	6.60438e-26	3
PIN1	2.75379e-30	0.327168	0.272	0.232	9.30975e-26	3
FXYD7	3.21156e-30	0.280567	0.183	0.141	1.08573e-25	3
SLC25A4	4.1147e-30	0.275537	0.165	0.124	1.39106e-25	3
TMOD2	8.28067e-30	0.297637	0.362	0.331	2.79945e-25	3
B4GAT1	1.0668e-29	0.289597	0.232	0.19	3.60654e-25	3
ARF3	1.33042e-29	0.303758	0.267	0.227	4.49774e-25	3
SYNPO	2.29683e-29	0.252475	0.15	0.11	7.76488e-25	3
AQP4	2.51149e-29	0.318736	0.224	0.183	8.49058e-25	3
DPP6	2.68228e-29	0.308277	0.269	0.23	9.068e-25	3
SPRYD3	2.99898e-29	0.258335	0.153	0.114	1.01386e-24	3
AC079793.1	3.31321e-29	0.324488	0.376	0.34	1.1201e-24	3
TUBB3	3.38887e-29	0.257641	0.152	0.112	1.14567e-24	3
KIF3C	4.27258e-29	0.305513	0.257	0.218	1.44443e-24	3
MDGA2	4.42257e-29	0.311001	0.248	0.208	1.49514e-24	3
NDRG2	5.48103e-29	0.329186	0.303	0.269	1.85297e-24	3
MGLL	6.97178e-29	0.3038	0.263	0.223	2.35695e-24	3
FAM171B	7.73053e-29	0.29111	0.165	0.125	2.61346e-24	3
DLEU7	8.82898e-29	0.358913	0.503	0.498	2.98481e-24	3
BNIP3	9.53067e-29	0.280263	0.193	0.152	3.22204e-24	3
WBP2	1.25338e-28	0.315515	0.261	0.223	4.23729e-24	3
LY6H	1.75084e-28	0.281501	0.19	0.149	5.91908e-24	3
KIF21A	1.9382e-28	0.272958	0.181	0.141	6.55249e-24	3
SCN1B	2.27321e-28	0.305993	0.289	0.251	7.68505e-24	3
RASD1	2.52555e-28	0.2689	0.159	0.119	8.53812e-24	3
SPTAN1	2.74812e-28	0.310692	0.346	0.316	9.29058e-24	3
KIF3A	4.2635e-28	0.296138	0.221	0.181	1.44136e-23	3
NDUFA13	7.71491e-28	0.308099	0.333	0.3	2.60818e-23	3
GFOD1	7.84046e-28	0.266024	0.19	0.149	2.65062e-23	3
PHYHIPL	8.58156e-28	0.255469	0.167	0.127	2.90117e-23	3
ACTG1	8.92366e-28	0.283786	0.444	0.434	3.01682e-23	3
FKBP8	9.95611e-28	0.300429	0.228	0.189	3.36586e-23	3
EDIL3	1.13628e-27	0.300721	0.194	0.155	3.84141e-23	3
COX4I1	2.92003e-27	0.292995	0.385	0.364	9.87174e-23	3
STUB1	2.92913e-27	0.274894	0.207	0.167	9.90251e-23	3
SEPTIN3	3.11628e-27	0.265786	0.172	0.133	1.05352e-22	3
DIRAS1	3.3062e-27	0.256424	0.15	0.113	1.11773e-22	3
PDZD4	4.05137e-27	0.273752	0.148	0.111	1.36965e-22	3
RBFOX3	4.26152e-27	0.254411	0.171	0.132	1.44069e-22	3
RGS7	4.92225e-27	0.293265	0.262	0.223	1.66407e-22	3
TOMM20	5.09889e-27	0.313212	0.318	0.288	1.72378e-22	3
LRRC7	5.34566e-27	0.316245	0.317	0.287	1.80721e-22	3
TCEAL2	6.86828e-27	0.267717	0.169	0.131	2.32196e-22	3
YWHAE	7.86486e-27	0.273308	0.518	0.528	2.65887e-22	3
TSPAN5	8.63415e-27	0.281889	0.228	0.186	2.91895e-22	3
PDP1	1.54872e-26	0.271351	0.161	0.123	5.23575e-22	3
CADPS	2.59489e-26	0.298139	0.229	0.191	8.77254e-22	3
NDUFB8	2.60338e-26	0.297788	0.312	0.279	8.80124e-22	3
HCN1	2.96027e-26	0.269126	0.181	0.143	1.00078e-21	3
MAP7D2	3.06253e-26	0.262597	0.154	0.117	1.03535e-21	3
CX3CR1	3.87038e-26	0.283279	0.457	0.431	1.30846e-21	3
GRIA3	3.90377e-26	0.281957	0.205	0.166	1.31975e-21	3
FUT9	3.97015e-26	0.282077	0.181	0.143	1.34219e-21	3
CLIP3	7.01998e-26	0.293719	0.193	0.156	2.37325e-21	3
CD83	7.44422e-26	-0.32341	0.079	0.122	2.51667e-21	3
RORA	8.22005e-26	0.307922	0.295	0.259	2.77895e-21	3
ATP5IF1	9.7902e-26	0.298579	0.26	0.224	3.30977e-21	3
SYP	1.77876e-25	0.300393	0.236	0.2	6.01344e-21	3
ADAM22	2.34828e-25	0.261619	0.158	0.122	7.93882e-21	3
SCG5	3.88138e-25	0.260224	0.167	0.13	1.31218e-20	3
ATP1A2	1.03182e-24	0.301382	0.229	0.193	3.48827e-20	3
CHRM3	1.22898e-24	0.274288	0.199	0.161	4.15482e-20	3
C9orf16	1.34315e-24	0.293976	0.249	0.214	4.54079e-20	3
PTPRK	1.7206e-24	0.2869	0.233	0.197	5.81685e-20	3
BEX4	2.20739e-24	0.297762	0.241	0.207	7.46254e-20	3
SYNGR1	2.23907e-24	0.268545	0.199	0.163	7.56961e-20	3
LRFN5	3.00678e-24	0.260987	0.209	0.172	1.0165e-19	3
OPTN	3.70152e-24	0.252489	0.171	0.135	1.25137e-19	3
[truncated: 16,746 more rows]

## Sheet: Supplementary Data 2
Supplementary Data 2
BRAIN ID	INPP5D (C40G9)/GAPDH	CAT	sex (0=F; 1=m)	rs10933431	rs35349669
1	0.017364	AD	0	G/G	C/C
2	0.019054	AD	0	G/G	C/C
3	0.0210286	AD	0	G/G	C/C
4	0.0213189	AD	0	G/G	T/C
5	0.0265457	AD	1	G/G	T/C
6	0.0266177	AD	0	G/G	T/T
7	0.0374915	AD	0	G/G	C/C
8	0.00999371	HP-NCI	0	G/G	T/C
9	0.0435642	HP-NCI	0	G/G	T/T
10	0.02359	LP-NCI	1	G/G	T/C
11	0.0237872	LP-NCI	1	G/G	T/T
12	0.0314245	LP-NCI	0	G/G	C/C
13	0.0320438	LP-NCI	1	G/G	C/C
14	0.00417109	AD	0	G/C	C/C
15	0.00813595	AD	1	G/C	C/C
16	0.00889838	AD	0	G/C	T/C
17	0.00891275	AD	0	G/C	C/C
18	0.0103005	AD	0	G/C	T/C
19	0.0105103	AD	0	G/C	C/C
20	0.0117916	AD	0	G/C	T/T
21	0.0137594	AD	0	G/C	C/C
22	0.0151636	AD	0	G/C	T/C
23	0.0167058	AD	0	G/C	T/C
24	0.016916	AD	1	G/C	C/C
25	0.0169464	AD	0	G/C	T/T
26	0.0172696	AD	0	G/C	T/C
27	0.0183026	AD	0	G/C	C/C
28	0.0192508	AD	0	G/C	T/C
29	0.0202084	AD	1	G/C	C/C
30	0.0205361	AD	1	G/C	T/C
31	0.0206416	AD	1	G/C	C/C
32	0.020722	AD	1	G/C	T/C
33	0.0226599	AD	0	G/C	C/C
34	0.0271303	AD	1	G/C	T/C
35	0.0298025	AD	0	G/C	T/C
36	0.0337216	AD	0	G/C	C/C
37	0.0370022	AD	0	G/C	T/C
38	0.0422304	AD	0	G/C	C/C
39	0.00318387	AD	1	G/C	C/C
40	0.0151871	AD	1	G/C	C/C
41	0.0189959	AD	1	G/C	T/C
42	0.0199007	AD	1	G/C	C/C
43	0.0360035	AD	1	G/C	T/C
44	0.0118301	HP-NCI	1	G/C	T/C
45	0.0154576	HP-NCI	0	G/C	T/C
46	0.017126	HP-NCI	1	G/C	T/T
47	0.0175558	HP-NCI	1	G/C	T/C
48	0.0178261	HP-NCI	1	G/C	C/C
49	0.0190279	HP-NCI	1	G/C	T/T
50	0.019325	HP-NCI	0	G/C	T/C
51	0.0202971	HP-NCI	0	G/C	T/C
52	0.0217065	HP-NCI	1	G/C	T/C
53	0.0219753	HP-NCI	0	G/C	C/C
54	0.0228285	HP-NCI	1	G/C	C/C
55	0.0240124	HP-NCI	1	G/C	T/C
56	0.0267912	HP-NCI	0	G/C	T/C
57	0.0285147	HP-NCI	0	G/C	C/C
58	0.0451992	HP-NCI	0	G/C	C/C
59	0.00575526	LP-NCI	1	G/C	T/C
60	0.00839111	LP-NCI	1	G/C	T/T
61	0.00997809	LP-NCI	0	G/C	T/T
62	0.0104501	LP-NCI	1	G/C	T/C
63	0.0106829	LP-NCI	0	G/C	C/C
64	0.0129054	LP-NCI	1	G/C	T/C
65	0.0143548	LP-NCI	0	G/C	C/C
66	0.015666	LP-NCI	1	G/C	T/C
67	0.016288	LP-NCI	1	G/C	C/C
68	0.0170682	LP-NCI	0	G/C	T/C
69	0.0186202	LP-NCI	1	G/C	C/C
70	0.0197765	LP-NCI	1	G/C	T/C
71	0.0198146	LP-NCI	1	G/C	T/C
72	0.0201661	LP-NCI	1	G/C	T/C
73	0.0204831	LP-NCI	0	G/C	T/C
74	0.0219676	LP-NCI	1	G/C	T/C
75	0.0230982	LP-NCI	1	G/C	C/C
76	0.0279382	LP-NCI	1	G/C	T/C
77	0.0305621	LP-NCI	0	G/C	C/C
78	0.0320424	LP-NCI	0	G/C	C/C
79	0.0333387	LP-NCI	0	G/C	C/C
80	0.0336519	LP-NCI	0	G/C	T/C
81	0.0356043	LP-NCI	0	G/C	T/C
82	0.0382198	LP-NCI	0	G/C	T/C
83	0.0394115	LP-NCI	1	G/C	T/C
84	0.0432903	LP-NCI	0	G/C	T/C
85	0.046056	LP-NCI	0	G/C	C/C
86	0.00215128	AD	1	C/C	T/C
87	0.00427611	AD	0	C/C	T/C
88	0.00833317	AD	1	C/C	T/T
89	0.00855477	AD	0	C/C	T/T
90	0.00872044	AD	0	C/C	T/T
91	0.0105492	AD	0	C/C	T/C
92	0.01329	AD	0	C/C	T/T
93	0.0137048	AD	1	C/C	T/C
94	0.0139337	AD	0	C/C	T/T
95	0.0140488	AD	0	C/C	T/C
96	0.0140848	AD	0	C/C	T/C
97	0.0145105	AD	0	C/C	T/C
98	0.0145141	AD	1	C/C	T/C
99	0.0148469	AD	0	C/C	T/C
100	0.0150209	AD	0	C/C	T/C
101	0.0154728	AD	1	C/C	T/C
102	0.0154919	AD	0	C/C	T/C
103	0.0158095	AD	0	C/C	T/T
104	0.0160764	AD	1	C/C	T/T
105	0.0161461	AD	0	C/C	T/C
106	0.0167537	AD	1	C/C	T/T
107	0.0206028	AD	1	C/C	T/C
108	0.0208832	AD	0	C/C	T/C
109	0.0220677	AD	0	C/C	T/C
110	0.0222084	AD	0	C/C	C/C
111	0.0229492	AD	0	C/C	T/C
112	0.0231457	AD	1	C/C	T/T
113	0.0236065	AD	0	C/C	C/C
114	0.0246159	AD	1	C/C	T/T
115	0.0249566	AD	0	C/C	T/C
116	0.0251249	AD	1	C/C	T/T
117	0.027226	AD	1	C/C	T/C
118	0.0282461	AD	0	C/C	T/T
119	0.0284088	AD	1	C/C	C/C
120	0.0296856	AD	1	C/C	C/C
121	0.0307241	AD	1	C/C	C/C
122	0.0364676	AD	0	C/C	T/T
123	0.0389849	AD	0	C/C	T/C
124	0.0392057	AD	0	C/C	C/C
125	0.0393147	AD	0	C/C	T/C
126	0.00918007	AD	1	C/C	T/C
127	0.0104452	AD	0	C/C	T/C
128	0.010631	AD	1	C/C	T/C
129	0.0106469	AD	1	C/C	T/C
130	0.0125121	AD	0	C/C	T/T
131	0.012749	AD	0	C/C	T/T
132	0.0132085	AD	0	C/C	T/T
133	0.0163973	AD	1	C/C	C/C
134	0.0182583	AD	0	C/C	T/C
135	0.0194786	AD	0	C/C	T/T
136	0.0203238	AD	0	C/C	T/T
137	0.023082	AD	0	C/C	T/C
138	0.0248683	AD	0	C/C	T/C
139	0.0259448	AD	1	C/C	T/C
140	0.0352898	AD	1	C/C	C/C
141	0.0107205	HP-NCI	0	C/C	T/T
142	0.0118726	HP-NCI	0	C/C	T/T
143	0.0124283	HP-NCI	1	C/C	T/C
144	0.0141424	HP-NCI	1	C/C	T/C
145	0.0143081	HP-NCI	0	C/C	T/T
146	0.0143327	HP-NCI	0	C/C	C/C
147	0.0162527	HP-NCI	1	C/C	C/C
148	0.0191316	HP-NCI	1	C/C	T/T
149	0.0192478	HP-NCI	1	C/C	C/C
150	0.0203502	HP-NCI	1	C/C	T/T
151	0.0211322	HP-NCI	0	C/C	C/C
152	0.0219131	HP-NCI	1	C/C	C/C
153	0.0219428	HP-NCI	0	C/C	T/C
154	0.0220599	HP-NCI	0	C/C	T/T
155	0.0272795	HP-NCI	1	C/C	T/T
156	0.0293036	HP-NCI	1	C/C	C/C
157	0.0296853	HP-NCI	0	C/C	T/T
158	0.0316108	HP-NCI	0	C/C	T/C
159	0.031734	HP-NCI	0	C/C	T/T
160	0.0321871	HP-NCI	1	C/C	T/T
161	0.0340829	HP-NCI	0	C/C	T/T
162	0.0369124	HP-NCI	0	C/C	T/C
163	0.0402372	HP-NCI	0	C/C	T/T
164	0.0489993	HP-NCI	0	C/C	T/T
165	0.0521402	HP-NCI	0	C/C	T/C
166	0.0050557	LP-NCI	0	C/C	C/C
167	0.0115842	LP-NCI	1	C/C	T/T
168	0.0138325	LP-NCI	0	C/C	T/C
169	0.0146696	LP-NCI	0	C/C	T/C
170	0.0149583	LP-NCI	0	C/C	T/C
171	0.0151544	LP-NCI	1	C/C	T/C
172	0.0168027	LP-NCI	0	C/C	T/T
173	0.0178955	LP-NCI	0	C/C	T/T
174	0.018544	LP-NCI	1	C/C	T/T
175	0.0224107	LP-NCI	1	C/C	T/T
176	0.0233177	LP-NCI	0	C/C	T/C
177	0.0246344	LP-NCI	0	C/C	T/T
178	0.0269459	LP-NCI	0	C/C	C/C
179	0.0273815	LP-NCI	0	C/C	T/C
180	0.043445	LP-NCI	1	C/C	T/C

## Sheet: Supplementary Data 3
Supplementary Data 3
sample	diag	sex	age	image.no	ImageNumber	ObjectNumber	AreaShape_Area	AreaShape_BoundingBoxArea	AreaShape_BoundingBoxMaximum_X	AreaShape_BoundingBoxMaximum_Y	AreaShape_BoundingBoxMinimum_X	AreaShape_BoundingBoxMinimum_Y	AreaShape_Center_X	AreaShape_Center_Y	AreaShape_Compactness	AreaShape_ConvexArea	AreaShape_Eccentricity	AreaShape_EquivalentDiameter	AreaShape_EulerNumber	AreaShape_Extent	AreaShape_FormFactor	AreaShape_MajorAxisLength	AreaShape_MaxFeretDiameter	AreaShape_MaximumRadius	AreaShape_MeanRadius	AreaShape_MedianRadius	AreaShape_MinFeretDiameter	AreaShape_MinorAxisLength	AreaShape_Orientation	AreaShape_Perimeter	AreaShape_Solidity	AreaShape_Zernike_0_0	AreaShape_Zernike_1_1	AreaShape_Zernike_2_0	AreaShape_Zernike_2_2	AreaShape_Zernike_3_1	AreaShape_Zernike_3_3	AreaShape_Zernike_4_0	AreaShape_Zernike_4_2	AreaShape_Zernike_4_4	AreaShape_Zernike_5_1	AreaShape_Zernike_5_3	AreaShape_Zernike_5_5	AreaShape_Zernike_6_0	AreaShape_Zernike_6_2	AreaShape_Zernike_6_4	AreaShape_Zernike_6_6	AreaShape_Zernike_7_1	AreaShape_Zernike_7_3
MP05-187	control	f	90	1	1	1	928	1404	1014	54	987	2	999.056	27.5981	1.86917	1073	0.800306	34.3739	1	0.660969	0.534998	46.1203	51.3517	13.0384	4.64235	4	26	27.6534	4.29848	147.64	0.864865	0.448072	0.08825	0.167626	0.0409308	0.0619734	0.0198133	0.0163586	0.013794	0.0261884	0.0057022	0.00394798	0.00870295	0.00442674	0.0111073	0.0146513	0.0185929	0.0184654	0.00825037
MP05-187	control	f	90	1	1	2	712	1600	1794	89	1754	49	1777.25	64.7893	2.11428	985	0.33765	30.1089	1	0.445	0.472974	34.5916	40.025	12.083	4.10207	3.16228	32.8691	32.5601	-69.4032	137.539	0.722843	0.52018	0.11373	0.135574	0.0338085	0.0418244	0.0453358	0.00515735	0.014268	0.0220657	0.00695484	0.0226061	0.0117535	0.0124684	0.0290888	0.0245871	0.00790264	0.006411	0.00598593
MP05-187	control	f	90	1	1	3	1156	2288	1901	200	1857	148	1876.8	175.09	3.2467	1693	0.431772	38.3649	1	0.505245	0.308005	45.9219	56.3649	12.6491	4.07633	3.16228	42.2958	41.4208	-46.1048	217.173	0.682812	0.461093	0.0272352	0.182227	0.012848	0.0143522	0.0228739	0.0191582	0.00949193	0.0236352	0.0284138	0.0196354	0.00976189	0.00814254	0.0195785	0.0320518	0.0107927	0.00345743	0.0013013
MP05-187	control	f	90	1	1	4	814	1365	565	372	530	333	547.563	353.703	1.75231	957	0.857732	32.1934	1	0.596337	0.570674	47.3361	47.0106	11.0454	4.21423	4	27.0549	24.3353	37.8441	133.882	0.850575	0.468967	0.043965	0.160149	0.0887848	0.0282937	0.0123273	0.023226	0.040288	0.0396673	0.0112854	0.0198486	0.00738504	0.00419407	0.00225983	0.0178959	0.0190781	0.0155666	0.0193267
MP05-187	control	f	90	1	1	5	2138	7488	1687	528	1623	411	1648.83	472.801	8.54082	4673	0.920733	52.1746	2	0.285523	0.117085	109.792	116.155	13.0384	3.69047	3	58.3525	42.84	-9.94696	479.025	0.457522	0.201763	0.0222805	0.0929888	0.0383941	0.0187338	0.0140504	0.0236713	0.0356046	0.0144237	0.0123828	0.0234306	0.00599288	0.0032704	0.0183068	0.0135829	0.00720433	0.00934843	0.0196262
MP05-187	control	f	90	1	1	6	432	1848	62	456	6	423	32.088	442.507	4.68267	851	0.96872	23.4529	2	0.233766	0.213553	70.9838	59.6154	4.47214	2.01106	2	16.8235	17.615	63.0638	159.439	0.507638	0.154766	0.0220587	0.0320119	0.0484478	0.0311343	0.00664008	0.00286346	0.0175533	0.0279876	0.0240956	0.0130869	0.00298462	0.00865996	0.00736962	0.0149773	0.018523	0.0158286	0.0158096
MP05-187	control	f	90	1	1	7	471	1410	1509	503	1479	456	1495.72	480.552	4.21908	799	0.946982	24.4887	3	0.334043	0.237019	54.6222	49.0408	6.40312	2.34075	2	20.337	17.5494	26.8244	158.024	0.589487	0.247459	0.0120874	0.0789021	0.0684544	0.0223557	0.0114022	0.0214129	0.0405438	0.0308205	0.0141476	0.0210623	0.0074409	0.00961054	0.0144719	0.0229108	0.0133291	0.0133018	0.0133407
MP05-187	control	f	90	1	1	8	1030	2214	1145	506	1091	465	1113.86	481.77	2.55701	1315	0.872434	36.2138	2	0.465221	0.391082	56.1479	63.5138	13.6015	4.43108	3.60555	27.7764	27.4412	-56.7515	181.924	0.78327	0.325096	0.0412738	0.157241	0.0461751	0.0469869	0.00868441	0.0494837	0.0276786	0.0234481	0.0282208	0.00101848	0.00736853	0.00185269	0.00851378	0.0156866	0.0141275	0.00423695	0.0115125
MP05-187	control	f	90	1	1	9	1279	2460	907	517	847	476	875.149	492.01	2.06148	1520	0.805265	40.3543	1	0.519919	0.485089	56.262	60.208	13.3417	4.92806	4.24264	36.728	33.3586	78.3959	182.024	0.841447	0.448532	0.0492346	0.174053	0.0580507	0.0324156	0.00912479	0.0208754	0.038896	0.0388206	0.00559293	0.00857316	0.00872389	0.00350704	0.00798822	0.0337874	0.0138678	0.00867602	0.0084681
MP05-187	control	f	90	1	1	10	1432	5562	781	584	727	481	751.061	529.719	6.05867	3083	0.919425	42.6999	2	0.257461	0.165053	95.2913	105.773	12.0416	3.55721	2.82843	48.1592	37.4749	16.3571	330.191	0.464483	0.162967	0.025816	0.0784261	0.0238643	0.0361157	0.00191434	0.0310171	0.00895468	0.0175209	0.0341492	0.00455863	0.00241373	0.00802342	0.00157799	0.0161162	0.0101532	0.0231287	0.00305995
MP05-187	control	f	90	1	1	11	1065	2806	1236	550	1190	489	1217.06	520.282	3.84209	1659	0.873598	36.8239	1	0.379544	0.260275	64.8102	63.8122	9.43398	3.44962	3	31.7092	31.5398	-35.219	226.758	0.641953	0.331762	0.0838936	0.0784903	0.0463037	0.0704123	0.0114954	0.0350126	0.0286728	0.0200408	0.0206563	0.0140179	0.00401661	0.0242306	0.00583202	0.017999	0.00939749	0.00691646	0.0108302
MP05-187	control	f	90	1	1	12	1405	5814	385	702	328	600	355.203	644.597	4.6632	2410	0.967346	42.2954	1	0.241658	0.214445	105.935	113.146	11.6619	3.67195	3	29.6526	26.8502	35.257	286.936	0.582988	0.139736	0.0156453	0.0710523	0.0302137	0.0185889	0.00404082	0.037268	0.0256985	0.0149298	0.0170726	0.00638339	0.0017005	0.0192396	0.017382	0.014212	0.00963097	0.0153721	0.005359
MP05-187	control	f	90	1	1	13	1300	4620	720	680	643	620	672.232	657.955	5.61121	2600	0.815776	40.6843	1	0.281385	0.178215	75.3306	79.404	12.1655	3.46251	2.82843	44.2207	43.5688	66.3222	302.765	0.5	0.259307	0.0970996	0.0327689	0.0266275	0.0628489	0.00732232	0.0331524	0.0241153	0.0131685	0.0279685	0.01506	0.00716674	0.00927001	0.0169493	0.0140817	0.0052629	0.0106539	0.00484698
MP05-187	control	f	90	1	1	14	477	720	29	692	5	662	17.587	675.797	1.53353	557	0.665948	24.6442	1	0.6625	0.652089	29.5037	32.6497	9.48683	3.70669	3.16228	22.3883	22.0097	-3.09793	95.8762	0.856373	0.569733	0.024734	0.205517	0.0526446	0.0187317	0.0198257	0.0142064	0.0316779	0.0240378	0.0145113	0.0167089	0.0111894	0.0239321	0.0139186	0.0124733	0.012397	0.0103783	0.00190052
MP05-187	control	f	90	1	1	15	411	1400	1797	712	1762	672	1779.32	688.642	7.05254	985	0.817114	22.8758	2	0.293571	0.141793	49.3868	42.5441	4.24264	1.7106	1.41421	29.3204	28.4703	40.8086	190.853	0.417259	0.287189	0.0374629	0.0214897	0.0597753	0.0550244	0.00739083	0.0634633	0.016276	0.0272664	0.0133353	0.014522	0.00993563	0.0313015	0.0129147	0.0109726	0.00749682	0.0203812	0.0136956
MP05-187	control	f	90	1	1	16	2047	6741	995	788	932	681	965.816	735.606	8.81066	4456	0.923016	51.0521	0	0.303664	0.113499	107.947	106.075	10	3.16888	2.82843	55.8583	41.5339	11.7291	476.067	0.459381	0.231375	0.00751564	0.093497	0.0511305	0.019997	0.00147347	0.0302015	0.0375797	0.0206791	0.00641306	0.0139315	0.00293863	0.0105443	0.0207126	0.0224179	0.00662013	0.00628441	0.0115023
MP05-187	control	f	90	1	1	17	2330	4836	1146	811	1084	733	1112.31	776.603	2.41852	3496	0.832957	54.4669	1	0.481803	0.413477	83.0824	78	19.6469	6.35097	5.38516	59.3262	45.9727	10.6311	266.108	0.666476	0.477438	0.0648385	0.113897	0.100463	0.0413694	0.0229493	0.0181818	0.0418286	0.0237661	0.00618872	0.0291933	0.00403133	0.034509	0.00588546	0.00383071	0.0149011	0.00946868	0.00883322
MP05-187	control	f	90	1	1	18	346	651	260	757	229	736	245.098	746	1.8422	428	0.740523	20.9891	2	0.53149	0.542831	27.9258	30.2655	8.48528	3.09156	2.82843	19.5228	18.767	79.8779	89.4975	0.808411	0.48094	0.101532	0.140882	0.0492336	0.0580093	0.00975652	0.0123287	0.0115818	0.0437921	0.0162071	0.00620524	0.0100126	0.0179105	0.018172	0.0223227	0.0214632	0.0130981	0.00681403
MP05-187	control	f	90	1	1	19	613	945	1372	772	1345	737	1358.73	754.122	1.36839	674	0.790604	27.9374	1	0.648677	0.730788	36.0726	35.8469	11	4.26318	4	22.7684	22.0883	28.9341	102.669	0.909496	0.6045	0.00425647	0.186817	0.0938837	0.0053916	0.00721171	0.00385151	0.018359	0.0346151	0.00261566	0.0121118	0.00521053	0.0235366	0.0265851	0.0118115	0.0104785	0.00552529	0.00661074
MP05-187	control	f	90	1	1	20	1441	6004	96	883	20	804	63.9306	829.666	5.83199	3470	0.753556	42.8338	4	0.240007	0.171468	78.8219	85.703	11.4018	4.0333	3	61.6264	51.8162	58.9328	324.972	0.415274	0.22671	0.069843	0.0590472	0.0202463	0.0563793	0.0342345	0.00302986	0.0169968	0.0235858	0.0247951	0.026051	0.0112685	0.00089952	0.0107178	0.0160605	0.00899146	0.0140112	0.00867035
MP05-187	control	f	90	1	1	21	749	1782	1230	882	1197	828	1212.29	857.879	2.60919	1102	0.913417	30.8813	1	0.420314	0.383261	58.0721	58.1378	8.24621	3.28947	3	27.164	23.6368	-22.016	156.711	0.679673	0.282147	0.0459408	0.103112	0.065528	0.0346027	0.0171051	0.0150031	0.0484789	0.0245302	0.0314498	0.00921827	0.0126516	0.00249049	0.0203414	0.0144126	0.0121197	0.0204213	0.00828671
MP05-187	control	f	90	1	1	22	1113	1560	1013	918	974	878	993.289	898.515	1.208	1172	0.718557	37.6446	1	0.713462	0.827815	45.3859	46.8615	16.0312	5.9843	5.38516	32.8296	31.5645	-40.5198	129.983	0.949659	0.645317	0.0155577	0.195519	0.0784888	0.0029986	0.00780573	0.027409	0.00664317	0.0316992	0.00605833	0.00417467	0.00624444	0.0311475	0.0254394	0.0048265	0.014177	0.00459751	0.00460097
MP05-187	control	f	90	1	1	23	3485	10160	1949	1012	1869	885	1905.07	932.726	10.0039	6141	0.867592	66.6126	3	0.343012	0.0999614	126.413	139.989	14.3178	3.93992	3.16228	64.2	62.8624	27.4277	661.897	0.567497	0.226227	0.0515041	0.0879825	0.0455215	0.0296872	0.0127529	0.0155477	0.0269851	0.01952	0.00614096	0.00674186	0.00565488	0.0102652	0.00720727	0.0161143	0.0102163	0.0137196	0.0148995
MP05-187	control	f	90	1	1	24	361	891	729	922	696	895	711.139	910.629	2.91079	629	0.876389	21.4392	2	0.405163	0.343549	42.7832	33.3017	6.32456	2.42349	2	23.6441	20.6045	66.8828	114.912	0.573927	0.412017	0.0266063	0.00767363	0.128595	0.0520609	0.0217449	0.0282968	0.0389183	0.0159752	0.045387	0.0173412	0.0184011	0.0137138	0.0141656	0.00649503	0.00276575	0.0069356	0.0103429
MP05-187	control	f	90	1	1	25	2790	10496	1514	977	1386	895	1449.85	939.886	7.86279	6231	0.947939	59.6015	3	0.265816	0.127181	137.299	136.488	13.1529	4.12357	3.16228	56.3335	43.7231	71.3558	525.044	0.447761	0.190346	0.0460494	0.0622242	0.0363627	0.0378772	0.0264374	0.0138589	0.0197201	0.0107884	0.0224668	0.0306763	0.0051419	0.0104139	0.00601044	0.0121054	0.00951851	0.0138925	0.0168473
MP05-187	control	f	90	1	1	26	701	2200	1021	1052	977	1002	994.663	1027.51	3.0504	1079	0.92899	29.8754	1	0.318636	0.327826	58.2435	53.3104	8.24621	2.96758	2.82843	22.5888	21.5562	35.4114	163.924	0.649676	0.31019	0.0484032	0.0871888	0.0714287	0.0644486	0.0203071	0.00549983	0.0296029	0.0266938	0.0329928	0.0275471	0.00302561	0.00978124	0.00112675	0.0152796	0.0116251	0.0117924	0.0135474
MP05-187	control	f	90	1	1	27	2058	7276	131	1205	63	1098	97.1545	1154.91	7.93849	5053	0.870103	51.1891	1	0.282848	0.125969	116.156	106.902	9.84886	3.30504	2.82843	66.5001	57.25	-12.4194	453.103	0.407283	0.227509	0.0435302	0.0452496	0.0492367	0.0488436	0.0101806	0.0141808	0.0130315	0.0243493	0.0313816	0.00856151	0.00516404	0.00331553	0.0144147	0.0115648	0.0154879	0.0215628	0.0136703
MP05-187	control	f	90	1	1	28	324	861	905	1237	884	1196	893.475	1218.29	2.83819	490	0.946585	20.3108	1	0.376307	0.352337	45.2478	41.7612	5.65685	2.2624	2	15.8475	14.5903	-24.4296	107.497	0.661224	0.236542	0.0574644	0.0553412	0.0666592	0.0345272	0.0256634	0.0111562	0.0425337	0.0228049	0.0267793	0.0305814	0.010629	0.00216271	0.00899151	0.0115571	0.0104166	0.0120254	0.0250302
MP05-187	control	f	90	1	1	29	1899	4047	1092	1285	1035	1214	1065.54	1247.89	2.76334	2656	0.855015	49.172	1	0.469236	0.361881	76.3384	72.3464	16.1245	5.48542	4.47214	42.9399	39.5893	-33.6719	256.794	0.714985	0.461452	0.0566418	0.122057	0.0957097	0.0398444	0.0213019	0.00132058	0.0471556	0.0158471	0.0291941	0.00482377	0.0117373	0.00040438	0.00121694	0.00119905	0.0115292	0.0166675	0.010309
MP05-187	control	f	90	1	1	30	1066	2176	589	1283	557	1215	571.229	1253.79	2.44821	1378	0.877573	36.8412	1	0.48989	0.408462	60.1502	67.4759	13.1529	4.63669	4	29.9238	28.8386	6.5048	181.095	0.773585	0.297546	0.0864148	0.102893	0.0471332	0.0676536	0.0236012	0.00039192	0.0341247	0.00781801	0.0255021	0.0268368	0.00475544	0.00378512	0.00607429	0.007615	0.0110405	0.0128856	0.00557211
MP05-187	control	f	90	1	1	31	621	1820	1260	1276	1225	1224	1241.76	1252.53	2.69249	900	0.947883	28.1191	1	0.341209	0.371403	58.9511	54.7814	6.40312	2.8479	2.82843	21.2461	18.7829	24.873	144.953	0.69	0.263473	0.06673	0.0616305	0.0516483	0.0632063	0.0332296	0.0220844	0.0186644	0.019271	0.0277124	0.0361684	0.00927281	0.0171669	0.0148571	0.00699381	0.0165387	0.0102248	0.0155557
MP05-187	control	f	90	1	1	32	649	1280	816	1333	776	1301	793.496	1315.18	2.97947	996	0.660546	28.746	2	0.507031	0.33563	40.7272	40.2244	9.05539	3.14599	2.82843	28.3767	30.5774	64.767	155.882	0.651606	0.480968	0.0932599	0.0820281	0.0611961	0.03789	0.0267112	0.0352282	0.0368223	0.0199137	0.0146473	0.0410451	0.0347576	0.00047077	0.0171823	0.0220742	0.0100885	0.0165087	0.0221083
MP05-187	control	f	90	1	1	33	475	1232	564	1373	520	1345	537.421	1361.44	2.91386	774	0.884665	24.5925	1	0.385552	0.343187	45.0664	43.4166	8.06226	2.71177	2.23607	25.7058	21.0112	86.9124	131.882	0.613695	0.320843	0.0608513	0.0873449	0.0790439	0.0419049	0.0172847	0.00715654	0.0397307	0.0359066	0.00865881	0.01712	0.00910371	0.00393402	0.0205939	0.0188044	0.0198426	0.00748678	0.0144544
MP05-187	control	f	90	1	1	34	773	2160	1032	1423	992	1369	1014.08	1388.83	2.72905	1218	0.911597	31.3722	2	0.35787	0.366428	60.0804	62.2013	11	3.68814	3	27.5047	24.6982	-28.1233	162.817	0.634647	0.254385	0.0655377	0.0818953	0.0661724	0.051862	0.00724656	0.0147574	0.046156	0.0231011	0.00980489	0.00996139	0.00646129	0.0217303	0.0125639	0.0112078	0.0136839	0.00924129	0.00345971
MP05-187	control	f	90	1	1	35	560	2030	304	1408	246	1373	274.166	1387.47	3.73537	983	0.970493	26.7023	2	0.275862	0.267711	67.2857	58.4637	6	2.48633	2.23607	21.8197	16.2246	66.4045	162.131	0.569685	0.208606	0.0284157	0.0546755	0.0620384	0.0195768	0.0265862	0.0241725	0.0325953	0.0219185	0.0118772	0.0262001	0.0160241	0.0316553	0.00717932	0.0152009	0.0112475	0.0158694	0.0119144
MP05-187	control	f	90	1	1	36	391	1274	1435	1455	1409	1406	1425.65	1427.45	3.44959	832	0.942397	22.3123	3	0.306907	0.289889	57.0687	53.6656	6.32456	2.4434	2	21.5885	19.0892	7.1146	130.19	0.469952	0.17286	0.0286677	0.0546763	0.0409107	0.0271273	0.0157443	0.00164092	0.0400358	0.0109319	0.0115524	0.0307471	0.00578576	0.00851644	0.0207726	0.00555016	0.0125532	0.00587603	0.0220548
MP05-187	control	f	90	1	1	37	631	2006	1732	1484	1673	1450	1698.82	1466.87	3.16296	971	0.977445	28.3446	1	0.314556	0.31616	70.032	61.4654	7	2.7427	2.23607	17.4219	14.7899	-64.9852	158.368	0.649846	0.211982	0.0357785	0.0571028	0.0608363	0.0331052	0.0258765	0.00821757	0.0330494	0.0247017	0.0207681	0.0327532	0.0148992	0.00856468	0.00572909	0.0114207	0.0128678	0.0150044	0.0197413
MP05-187	control	f	90	1	1	38	1744	6068	102	1597	28	1515	66.7919	1569.17	5.53967	3657	0.474604	47.1225	1	0.287409	0.180516	71.2956	82.3772	16.1555	4.47868	3.16228	62.3721	62.7544	13.2122	348.434	0.476894	0.327222	0.119559	0.0223534	0.056646	0.0384422	0.0241595	0.0305395	0.0340333	0.0167415	0.0173172	0.013172	0.0102614	0.0007329	0.0158013	0.00782243	0.0159032	0.0225084	0.0117067
MP05-187	control	f	90	1	1	39	1162	1947	1487	1576	1428	1543	1460.95	1559.09	1.91441	1382	0.882827	38.4643	1	0.596816	0.522353	58.6276	60.4401	14.7648	4.99176	4.24264	30.0744	27.5373	77.3487	167.196	0.84081	0.405011	0.0699174	0.148292	0.0716803	0.0551625	0.020303	0.0257523	0.0319681	0.0279455	0.0136822	0.0221035	0.00636683	0.00531888	0.0147277	0.00871191	0.0181668	0.00435039	0.00589761
MP05-187	control	f	90	1	1	40	1029	3901	1599	1626	1552	1543	1583.75	1582.63	5.51903	2482	0.921535	36.1962	3	0.263779	0.181191	91.1548	92.1303	7.61577	2.84676	2.23607	39.1321	35.395	12.8629	267.143	0.414585	0.154355	0.0329994	0.0533021	0.0251544	0.0432844	0.00719089	0.00379645	0.0079034	0.0155397	0.0314551	0.0170339	0.00389632	0.00985415	0.0091385	0.00939205	0.0106172	0.0119004	0.0179619
MP05-187	control	f	90	1	1	41	787	1088	1297	1621	1263	1589	1279.56	1604.87	1.17903	836	0.460897	31.655	1	0.723346	0.848156	33.9005	36.2353	14.1421	5.23187	4.47214	29.6985	30.0852	-79.8031	107.983	0.941388	0.761229	0.060672	0.158421	0.0313503	0.00822328	0.00622739	0.0623716	0.018359	0.0289227	0.0209066	0.00995052	0.0103311	0.0070274	0.00809463	0.0112058	0.00690503	0.0146476	0.00091572
MP05-187	control	f	90	1	1	42	1154	3128	747	1696	713	1604	732.587	1657.43	3.47709	1716	0.961949	38.3317	2	0.368926	0.287597	83.8687	94.6414	11.4018	4.06591	3.16228	25.362	22.9153	-17.4015	224.551	0.672494	0.164041	0.0275615	0.0855602	0.0333248	0.0320281	0.00553437	0.0420125	0.0285023	0.0160701	0.0215599	0.0104124	0.00157158	0.0180211	0.0201701	0.0135026	0.0103535	0.0147481	0.00872438
MP05-187	control	f	90	1	1	43	354	728	1041	1638	1015	1610	1029.4	1620.77	1.95492	428	0.900622	21.2303	1	0.486264	0.511529	35.4671	34.0588	6.7082	2.60533	2.23607	16.2635	15.4141	40.9165	93.2548	0.827103	0.388558	0.0918364	0.0946754	0.0664316	0.0789447	0.0206385	0.0114909	0.0159159	0.0401387	0.0230426	0.022505	0.0135765	0.00261092	0.00512292	0.0180894	0.0202782	0.00193029	0.0121566
MP05-187	control	f	90	1	1	44	443	960	373	1651	349	1611	359.359	1629.47	1.97713	547	0.949522	23.7496	1	0.461458	0.505785	45.2585	41.2311	7.2111	2.89103	2.82843	15.5665	14.1976	22.3583	104.912	0.809872	0.331791	0.0267055	0.107934	0.0922582	0.0178531	0.0116678	0.0363296	0.0545404	0.0403838	0.0163987	0.00718677	0.0120676	0.0190468	0.0207608	0.0243021	0.01979	0.00372576	0.0082931
MP05-187	control	f	90	1	1	45	1450	4160	1405	1703	1340	1639	1366.42	1668	4.23208	2548	0.573265	42.9674	3	0.348558	0.236291	59.8395	66.7608	14.8661	4.59659	3.60555	52.7664	49.0307	12.2175	277.693	0.569074	0.405569	0.0565119	0.123613	0.0255897	0.0659539	0.0428468	0.0181419	0.0136578	0.0228549	0.0315552	0.0144586	0.0095429	0.0229471	0.0206075	0.013275	0.00481302	0.0168349	0.0193284
MP05-187	control	f	90	1	1	46	383	798	1332	1684	1311	1646	1321.93	1663.79	2.31247	526	0.866174	22.0828	1	0.47995	0.432439	35.2123	37.1214	7.07107	2.7999	2.23607	19.692	17.5971	5.20874	105.497	0.728137	0.353883	0.0694438	0.127658	0.0488274	0.0770018	0.0148081	0.0139093	0.0117217	0.0320165	0.0252159	0.0074127	0.0151508	0.0108894	0.0120377	0.017441	0.016488	0.0031582	0.00250241
MP05-187	control	f	90	1	1	47	318	1024	969	1688	937	1656	951.827	1670.71	2.59028	451	0.972291	20.1219	1	0.310547	0.386058	46.6094	39.6989	5.38516	2.23512	2	11.9331	10.8961	51.6702	101.74	0.7051	0.255776	0.0233408	0.066591	0.0837859	0.0131669	0.0131822	0.0193036	0.0499279	0.0392299	0.0153157	0.00719503	0.00826842	0.019997	0.0161403	0.030537	0.0194538	0.0146138	0.0034092
MP05-187	control	f	90	1	1	48	1879	5632	1387	1781	1299	1717	1343.21	1738.59	4.13862	3064	0.923388	48.9123	3	0.333629	0.241626	95.3208	95.1315	14.8661	4.75799	4	39.1873	36.5906	-62.1187	312.605	0.613251	0.264074	0.0665831	0.0788373	0.0455831	0.067928	0.0193555	4.51e-05	0.00477554	0.0263705	0.0363742	0.0162918	0.0115666	0.0097325	0.0209568	0.0123797	0.0147887	0.00716087	0.00648179
MP05-187	control	f	90	1	1	49	339	902	1452	1851	1411	1829	1430.42	1839.17	3.06278	521	0.962566	20.7757	1	0.375831	0.326501	45.6668	43.0813	5	2.11945	2	15.198	12.3779	-74.141	114.225	0.650672	0.231186	0.0109736	0.0926413	0.0587828	0.0184613	0.00567077	0.0265686	0.0476193	0.0262473	0.0162978	0.00661347	0.00452729	0.00947291	0.0243266	0.0225587	0.0158978	0.0107813	0.0124918
MP05-187	control	f	90	1	1	50	1606	4544	1018	1902	947	1838	980.611	1868.08	6.19807	2883	0.785365	45.2197	2	0.353433	0.161341	74.5733	78.0064	13	3.59102	2.82843	48.4976	46.1633	-63.1454	353.676	0.557059	0.33559	0.0283541	0.119286	0.0469262	0.0331865	0.0060922	0.0255224	0.031721	0.0192452	0.0316953	0.0136069	0.0100869	0.013017	0.00441223	0.0182106	0.0178936	0.0112022	0.00880531
MP05-187	control	f	90	2	1	1	310	550	1858	65	1833	43	1843.98	53.1484	1.46706	352	0.764286	19.8672	1	0.563636	0.681634	25.6846	27.7849	8	3.05145	2.82843	16.2635	16.5634	-51.0879	75.598	0.880682	0.511275	0.0777877	0.17831	0.0528493	0.0487924	0.0144357	0.0122544	0.016508	0.0365885	0.0150642	0.0125799	0.00563742	0.00727993	0.00772359	0.0202244	0.0247215	0.0213421	0.00786415
MP05-187	control	f	90	2	1	2	1010	2024	243	101	197	57	221.181	82.0673	2.47106	1475	0.72816	35.8605	1	0.499012	0.404684	49.3315	53.535	12.3693	4.26013	3.60555	35.9042	33.8122	-24.472	177.095	0.684746	0.447429	0.0908817	0.132097	0.0596026	0.0356552	0.0107266	0.0150696	0.0518043	0.0291971	0.0273736	0.00408854	0.0145212	0.0140046	0.0139625	0.0125537	0.0155769	0.00902575	0.0187423
MP05-187	control	f	90	2	1	3	2035	8961	841	183	754	80	805.162	114.73	4.41601	3930	0.954807	50.9023	1	0.227095	0.226449	134.687	127.142	13.4164	4.16669	3.60555	43.5325	40.0326	37.1077	336.049	0.517812	0.160287	0.0509807	0.0299738	0.0343805	0.0451892	0.0191266	0.0297934	0.0170372	0.0124089	0.0137074	0.0282322	0.00758182	0.0241536	0.0160003	0.00290752	0.00954504	0.00917072	0.0109595
MP05-187	control	f	90	2	1	4	966	2950	1079	133	1020	83	1046.26	106.284	3.94714	1455	0.936778	35.0706	2	0.327458	0.253348	70.2259	73.7564	8.60233	3.33546	3	26.5612	24.5738	-60.2857	218.894	0.663918	0.226094	0.0233658	0.106232	0.0454038	0.0217032	0.0100678	0.0385146	0.0440721	0.017167	0.0055253	0.0176574	0.00427864	0.0236506	0.0269657	0.0142053	0.0103717	0.00735495	0.0123378
MP05-187	control	f	90	2	1	5	410	1032	1618	114	1575	90	1592.25	103.946	2.99521	671	0.905345	22.8479	1	0.397287	0.333867	44.5647	42.4264	7.07107	2.5293	2.23607	22.1576	18.9256	86.9967	124.225	0.611028	0.290016	0.0584379	0.0776173	0.0734906	0.04931	0.00207784	0.00205909	0.0389367	0.0366204	0.0129137	0.00330958	0.00396899	0.00253234	0.0168193	0.0244609	0.0201845	0.00440801	0.0127626
MP05-187	control	f	90	2	1	6	515	1938	1358	150	1301	116	1328.98	130.132	3.9111	932	0.972712	25.607	2	0.265738	0.255683	66.8286	57.4891	5.38516	2.34362	2.23607	20.912	15.5052	66.2028	159.095	0.552575	0.197631	0.0250696	0.05157	0.0605923	0.0160275	0.0239665	0.0217533	0.0333668	0.0222532	0.010558	0.0237902	0.0150597	0.0321056	0.00629744	0.01765	0.00964515	0.0160783	0.00931193
MP05-187	control	f	90	2	1	7	1259	3528	577	201	528	129	555.878	162.172	3.34867	1862	0.929473	40.0376	1	0.356859	0.298626	72.4953	85.1469	12.1655	4.38578	3.60555	31.4466	26.7429	-28.7085	230.173	0.676155	0.221105	0.025755	0.124059	0.0359155	0.0213805	0.0108763	0.0650465	0.026404	0.0180859	0.0147976	0.013142	0.00545541	0.0303069	0.0150819	0.0137553	0.0118943	0.00699562	0.0124641
MP05-187	control	f	90	2	1	8	1188	3519	457	272	406	203	428.432	228.008	2.96553	1977	0.899596	38.8923	2	0.337596	0.337207	74.2777	73.9256	13.4164	4.28428	3.60555	33.5303	32.4387	39.9243	210.409	0.60091	0.276781	0.0676904	0.0773134	0.0584384	0.0615675	0.0202862	0.0117694	0.0265245	0.0266932	0.0291946	0.0244037	0.00638103	0.0186548	0.0113852	0.00953203	0.015946	0.00896341	0.0155468
MP05-187	control	f	90	2	1	9	2250	8103	160	348	87	237	126.199	300.62	7.55143	5087	0.892736	53.5237	3	0.277675	0.132425	116.468	130.924	13.3417	3.7913	3	57.1539	52.478	-11.0178	462.073	0.442304	0.167131	0.0230611	0.0812103	0.0282204	0.0179657	0.0088088	0.024881	0.0333122	0.00820304	0.00351091	0.0197455	0.0015915	0.00630459	0.021588	0.00841876	0.0066648	0.0135025	0.0178739
MP05-187	control	f	90	2	1	10	1788	6825	1158	339	1083	248	1122.29	310.265	6.07662	4035	0.588961	47.7132	1	0.261978	0.164565	78.0682	91.5915	16.1555	4.34611	3	66.2685	63.0917	12.9862	369.505	0.443123	0.271373	0.107902	0.022606	0.0597721	0.0304458	0.0154571	0.0350883	0.0331838	0.0165094	0.0189605	0.00752589	0.00892717	0.00058642	0.0174027	0.00559	0.0144655	0.020011	0.00954821
MP05-187	control	f	90	2	1	11	2205	8694	731	407	593	344	664.814	376.855	7.75139	4342	0.972934	52.9858	3	0.253623	0.129009	149.207	142.622	12.0416	3.55928	3	39.8553	34.479	-69.2745	463.446	0.50783	0.138021	0.0127083	0.0561172	0.0356194	0.00959552	0.0094097	0.02792	0.0255957	0.0159528	0.00317498	0.0108833	0.00685774	0.025903	0.0126098	0.0119369	0.00867048	0.00273594	0.00868259
MP05-187	control	f	90	2	1	12	1151	3220	1803	439	1768	347	1787.68	400.475	3.52262	1735	0.961453	38.2818	2	0.357453	0.28388	83.3605	94.6414	11.4018	4.02854	3.16228	25.2843	22.9215	-17.5923	225.723	0.663401	0.163615	0.0276751	0.0859865	0.0328152	0.0316001	0.00583767	0.0420011	0.0284002	0.0157452	0.0218554	0.0101151	0.00183543	0.0177944	0.0199442	0.0135132	0.0100917	0.0152076	0.00837742
MP05-187	control	f	90	2	1	13	469	960	1427	394	1403	354	1414.01	371.864	1.94821	571	0.939347	24.4366	1	0.488542	0.513291	44.6439	41.1096	7.81025	3.0261	2.82843	17.0017	15.3115	22.4016	107.154	0.821366	0.353343	0.037988	0.112311	0.0951038	0.0274657	0.00410641	0.0320053	0.0536295	0.040815	0.0148286	0.0133309	0.00472812	0.0199589	0.0143254	0.0206302	0.0206999	0.00293577	0.0135583
MP05-187	control	f	90	2	1	14	477	2340	1807	566	1762	514	1786.09	537.805	5.04238	969	0.978971	24.6442	3	0.203846	0.198319	77.0627	65.437	5	2.05816	2	19.0679	15.7208	40.5834	173.853	0.49226	0.14124	0.0134035	0.0374483	0.0453132	0.0163845	0.0081026	0.00750573	0.0238023	0.0245589	0.0139773	0.0142328	0.00528392	0.00594803	0.00339209	0.0156015	0.0158138	0.0110362	0.0105053
MP05-187	control	f	90	2	1	15	1164	3920	616	632	581	520	595.473	577.218	6.00961	2043	0.975928	38.4974	2	0.296939	0.1664	105.399	114.237	8.544	2.94405	2.53225	26.6832	22.9868	10.2165	296.486	0.56975	0.113567	0.0124618	0.0601955	0.0216804	0.0190432	0.00332851	0.0292697	0.0176809	0.0111268	0.0203641	0.00621037	0.00217085	0.0173182	0.00709722	0.012068	0.00694168	0.0182652	0.00853354
MP05-187	control	f	90	2	1	16	1580	3886	172	601	105	543	141.553	574.778	4.62639	2326	0.86098	44.8522	3	0.406588	0.216151	77.7618	80.4301	10.4403	3.76643	3.60555	40.8245	39.5526	-40.1661	303.078	0.679278	0.310978	0.0537768	0.109433	0.0446425	0.0466369	0.0141544	0.00868427	0.0248624	0.0274009	0.0201148	0.00218028	0.0145268	0.00437471	0.0220581	0.021788	0.0141709	0.030024	0.0146505
MP05-187	control	f	90	2	1	17	846	3075	897	625	856	550	874.476	581.55	5.01472	1632	0.96615	32.8201	2	0.275122	0.199413	90.7555	81.4371	8.06226	2.66528	2.23607	26.9756	23.4131	-28.0257	230.894	0.518382	0.162419	0.0218233	0.0489845	0.0491525	0.0161717	0.0084765	0.00720145	0.0308729	0.026359	0.0153937	0.00757467	0.00396594	0.00172968	0.0109687	0.0211012	0.0165138	0.0146898	0.00458752
MP05-187	control	f	90	2	1	18	2066	9024	1061	693	967	597	1025.6	643.755	8.13196	5393	0.73504	51.2885	3	0.228945	0.122972	96.5364	105.475	10.4403	3.29696	2.82843	65.3268	65.454	-56.3001	459.481	0.383089	0.230135	0.0593584	0.0627458	0.0261942	0.0425411	0.0120918	0.0101996	0.0334107	0.0143374	0.0197812	0.00947239	0.0118225	0.0106449	0.0184929	0.0189417	0.0116301	0.0226443	0.0118944
MP05-187	control	f	90	2	1	19	1121	2565	219	689	174	632	195.79	665.094	2.25339	1521	0.871711	37.7796	1	0.437037	0.443775	61.5098	63.0635	14.0357	4.62625	4	32.4311	30.1411	42.7378	178.167	0.737015	0.358889	0.0758005	0.115167	0.0808158	0.0379188	0.0100222	0.0128015	0.0520424	0.0252796	0.0204568	0.00769528	0.00162635	0.00454371	0.0135127	0.00993314	0.0138605	0.0176807	0.0208696
MP05-187	control	f	90	2	1	20	317	648	1570	660	1546	633	1556.24	649.066	2.11084	441	0.752165	20.0902	1	0.489198	0.473745	30.5431	28.6531	5	2.37897	2	21.7504	20.1272	9.83596	91.6985	0.718821	0.458129	0.0644022	0.0940927	0.0717706	0.0356922	0.0628146	0.00144902	0.0566471	0.0247474	0.0228099	0.0200059	0.0366378	0.00724507	0.017687	0.010322	0.0107347	0.0191377	0.00232902
MP05-187	control	f	90	2	1	21	348	1147	1435	672	1398	641	1418.14	651.793	3.53288	639	0.922759	21.0496	1	0.3034	0.283055	45.6049	43.1856	5	2.09758	2	18.6	17.5751	62.7103	124.296	0.544601	0.23758	0.0689978	0.0453578	0.0398652	0.0608656	0.0226223	0.026488	0.0176169	0.0162984	0.026324	0.0282939	0.0113596	0.0277946	0.0149742	0.00426384	0.0126759	0.00566673	0.0212614
MP05-187	control	f	90	2	1	22	1663	4070	610	704	536	649	578.074	671.616	4.18307	2837	0.801918	46.0152	3	0.4086	0.239059	82.3356	73.437	14.8661	4.32542	3.60555	52.5375	49.1901	-85.7226	295.664	0.586183	0.369148	0.0761692	0.0419478	0.0657767	0.0473257	0.0180443	0.0564914	0.0446123	0.0344604	0.0104758	0.0126146	0.0108606	0.0160851	0.0202505	0.0135699	0.0105931	0.0178011	0.0187508
MP05-187	control	f	90	2	1	23	457	648	264	764	240	737	250.934	749.033	1.14281	484	0.584599	24.122	1	0.705247	0.875035	26.9579	27.2029	10.4403	4.10076	3.60555	21.9107	21.8716	-37.8488	81.0122	0.944215	0.786311	0.0831959	0.128449	0.0572926	0.0156262	0.0328963	0.0377614	0.0260232	0.0180351	0.0256372	0.0106701	0.00951782	0.00091404	0.0112339	0.00126524	0.0082995	0.0164624	0.00329315
MP05-187	control	f	90	2	1	24	485	682	995	769	964	747	980.763	757.285	1.29897	523	0.687118	24.85	1	0.711144	0.769838	29.5154	31.0161	10.0499	3.9585	3.60555	20.7889	21.4443	87.6319	88.9767	0.927342	0.620761	0.0509766	0.198067	0.0674425	0.0116885	0.00926265	0.0188874	0.0153228	0.00551199	0.0152406	0.00872356	0.0198837	0.0317266	0.0203348	0.00501157	0.0100077	0.0129197	0.0058545
MP05-187	control	f	90	2	1	25	1910	8120	1183	848	1067	778	1130.39	819.133	7.66999	4512	0.948687	49.3142	2	0.235222	0.130378	130.101	131.126	8.60233	3.10697	2.82843	47.5686	41.14	-62.4703	429.061	0.423316	0.141438	0.0191299	0.0596845	0.0290715	0.0263153	0.00570641	0.00148592	0.0267411	0.0119533	0.0237934	0.0113452	0.00309467	0.0173066	0.00888471	0.0122718	0.00675872	0.017087	0.00986631
MP05-187	control	f	90	2	1	26	437	864	363	843	339	807	349.966	822.977	2.00043	552	0.827789	23.5883	1	0.505787	0.499892	35.4793	35.2278	7	2.86311	2.82843	21.7504	19.9053	14.7479	104.811	0.791667	0.446301	0.108131	0.0992851	0.0507349	0.0743837	0.00610388	0.0425528	0.0245115	0.0432232	0.0152829	0.00933292	0.0134932	0.0220862	0.0104023	0.0223532	0.0126865	0.0126967	0.00388282
MP05-187	control	f	90	2	1	27	1265	4275	529	893	454	836	487.669	859.634	5.18314	2317	0.939494	40.1329	1	0.295906	0.192933	90.2978	82.6801	12.083	3.60075	2.82843	38.2442	30.9329	57.3921	287.043	0.545965	0.235613	0.0550091	0.0529225	0.06402	0.0427335	0.0173515	0.00460812	0.0304931	0.0324014	0.0185377	0.015167	0.0120121	0.00141961	0.00543106	0.0240431	0.0145074	0.00988158	0.00437553
MP05-187	control	f	90	2	1	28	379	540	613	883	593	856	601.615	867.58	1.23745	407	0.723047	21.9672	1	0.701852	0.808111	26.6567	27.8568	9.21954	3.63087	3.16228	18.1902	18.4144	15.6649	76.7696	0.931204	0.621853	0.0959904	0.171638	0.066179	0.0319379	0.0173741	0.0112962	0.0109051	0.0214129	0.0315154	0.00255826	0.0079847	0.00853886	0.0063863	0.00309261	0.0173646	0.0171826	0.010311
MP05-187	control	f	90	2	1	29	398	1044	142	923	106	894	121.065	907.638	3.25232	649	0.859345	22.5111	2	0.381226	0.307472	41.7661	39.8246	6.40312	2.35404	2	22.1908	21.359	-61.1772	127.539	0.613251	0.319514	0.0414422	0.0870971	0.0644804	0.0405826	0.0124899	0.0321215	0.0359073	0.0345718	0.0173161	0.0202297	0.00228615	0.0393539	0.020096	0.0274332	0.0181611	0.0184523	0.0166568
MP05-187	control	f	90	2	1	30	1111	2016	750	952	687	920	714.5	937.203	2.1546	1402	0.933573	37.6108	1	0.551091	0.464122	68.6485	64.2884	13.1529	4.53127	4	28.2318	24.6028	75.9901	173.439	0.792439	0.341646	0.0512049	0.107363	0.0886534	0.0340832	0.0181789	0.0156446	0.0574986	0.032408	0.0112354	0.0183658	0.00932974	0.018552	0.0123829	0.0191089	0.0149052	0.00391582	0.0126796
MP05-187	control	f	90	2	1	31	392	800	1940	953	1915	921	1926.23	932.742	2.38215	543	0.680697	22.3408	1	0.49	0.419789	29.7819	32.28	7.81025	2.75613	2.23607	21.1868	21.8172	1.08251	108.326	0.721915	0.468875	0.0934728	0.131436	0.0616696	0.0431816	0.0358954	0.010053	0.018591	0.0152409	0.00843002	0.0267947	0.0246068	0.00138083	0.0165902	0.0133495	0.0215322	0.0179594	0.0200005
MP05-187	control	f	90	2	1	32	2863	12284	259	1142	176	994	228.965	1059.22	12.4041	7258	0.852984	60.3762	2	0.233067	0.0806187	134.046	147.489	9.21954	3.09213	2.82843	76.4537	69.9639	-7.81267	668.033	0.394461	0.167459	0.0209365	0.0743967	0.0261777	0.0228947	0.00641457	0.0231225	0.0160565	0.0161441	0.00990657	0.00880133	0.00194196	0.00817603	0.00707341	0.0178871	0.00710057	0.0136708	0.0015887
MP05-187	control	f	90	2	1	33	459	2108	1544	1062	1510	1000	1526.3	1026.69	5.46907	1101	0.980951	24.1747	2	0.217742	0.182847	85.8666	67.1193	5	1.99504	2	19.083	16.68	18.745	177.61	0.416894	0.129726	0.0155599	0.01583	0.0515845	0.00092726	0.0172251	0.0123491	0.0175693	0.026327	0.00671686	0.0132345	0.0134958	0.0222489	0.00250655	0.0137644	0.0133487	0.00362139	0.00113003
MP05-187	control	f	90	2	1	34	686	2860	584	1081	519	1037	542.364	1062.71	3.63815	1268	0.967874	29.5541	2	0.23986	0.274865	80.366	72.4017	7.07107	2.76158	2.23607	24.7072	20.2069	61.4765	177.095	0.541009	0.166624	0.0505081	0.0268645	0.0472974	0.0406403	0.0228826	0.00958231	0.020364	0.0212735	0.0199939	0.0257507	0.0135359	0.00730084	0.0183395	0.0060422	0.0123497	0.00880936	0.010785
MP05-187	control	f	90	2	1	35	1485	5734	776	1166	682	1105	721.896	1131.15	4.07914	2537	0.976047	43.4829	2	0.258982	0.24515	115.056	99.4032	12.3693	4.09729	3.16228	26.6154	25.0317	68.2043	275.901	0.585337	0.191148	0.0282858	0.0488171	0.0650332	0.0258934	0.011549	0.0185054	0.037468	0.0327456	0.0116983	0.0103752	0.00879203	0.011516	0.0200872	0.0218559	0.0184447	0.00519369	0.0077378
MP05-187	control	f	90	2	1	36	853	1080	1931	1153	1891	1126	1910.58	1139.1	1.17707	895	0.709801	32.9556	1	0.789815	0.84957	39.4577	39.2046	13.3417	5.33351	5	26	27.7941	89.5652	112.326	0.953073	0.706619	0.00461084	0.171096	0.0901461	0.00751175	0.00930579	0.0415838	0.00749575	0.0112896	0.00306384	0.00451048	0.00145969	0.00995629	0.0276479	0.0220902	0.00752169	0.00632475	0.00562698
MP05-187	control	f	90	2	1	37	1798	4292	1389	1204	1331	1130	1364.37	1162.89	3.5613	2891	0.846536	47.8465	1	0.418919	0.280796	80.0211	73.5527	14.2127	4.56105	4	51.0704	42.5978	-19.0989	283.664	0.62193	0.393229	0.0319644	0.110493	0.0785998	0.013264	0.0437947	0.0125899	0.0590981	0.00719882	0.0134585	0.0188168	0.0293339	0.0116192	0.0244692	0.00914635	0.0041428	0.0083627	0.0122112
MP05-187	control	f	90	2	1	38	3987	8904	992	1253	886	1169	936.968	1211.27	3.76296	5327	0.884539	71.2489	2	0.447776	0.265748	113.114	120	20.8806	6.69671	5.83095	57.8995	52.7637	61.2039	434.203	0.748451	0.352528	0.0434133	0.151143	0.0581179	0.034436	0.0218277	0.0385693	0.0323402	0.023231	0.0135888	0.0137322	0.0131349	0.00541318	0.00527677	0.0183143	0.00948694	0.00620327	0.0118247
MP05-187	control	f	90	2	1	39	1446	3952	1830	1227	1754	1175	1803.8	1207.65	3.16539	2579	0.796899	42.9081	2	0.365891	0.315917	67.1769	75.5381	15.2315	4.98017	4	48.2311	40.5824	-76.7846	239.829	0.560682	0.317384	0.103013	0.0821496	0.062093	0.054879	0.0200904	0.00551647	0.0353423	0.00830407	0.0267866	0.017995	0.0164625	0.0124207	0.00276126	0.0128206	0.00744542	0.0148076	0.00902065
MP05-187	control	f	90	2	1	40	643	1739	1021	1322	984	1275	1002.51	1300.93	3.62716	1133	0.859066	28.6128	1	0.369753	0.275698	55.8566	48.7032	7.28011	2.70821	2.23607	29.611	28.591	-41.8304	171.196	0.56752	0.345149	0.0546222	0.0413953	0.0754504	0.0487368	0.0170729	0.0727348	0.0434844	0.0318773	0.0148573	0.0195529	0.00398179	0.0415481	0.0188773	0.00660209	0.0194332	0.00769155	0.00777958
MP05-187	control	f	90	2	1	41	735	1584	958	1346	910	1313	927.059	1326.24	2.28343	1070	0.770568	30.5914	2	0.464015	0.437937	44.5752	47.4342	10.198	3.92272	3.16228	29.8408	28.4104	-70.0705	145.225	0.686916	0.409345	0.114673	0.0949824	0.0718644	0.0664801	0.00799819	0.00079428	0.0134088	0.0162093	0.0363817	0.011009	0.0120959	0.0143057	0.0132685	0.00398398	0.00736406	0.00461105	0.00708097
MP05-187	control	f	90	2	1	42	306	525	1684	1389	1663	1364	1672.57	1376.58	1.37711	338	0.883721	19.7386	1	0.582857	0.726159	29.4496	28.3019	7.07107	2.933	2.82843	14.4454	13.7829	-35.9469	72.7696	0.905325	0.483227	0.0199101	0.16695	0.0997397	0.0190389	0.0171178	0.0222251	0.0514566	0.0338395	0.00428688	0.0178796	0.00725414	0.00379396	0.00610863	0.00906397	0.0144477	0.00688548	0.015506
MP05-187	control	f	90	2	1	43	326	480	1598	1484	1582	1454	1588.54	1469.28	1.36465	348	0.880473	20.3734	1	0.679167	0.732787	30.2046	29.6142	7.81025	3.08135	2.82843	15	14.3199	16.2088	74.7696	0.936782	0.473291	0.0552497	0.158885	0.0951894	0.0293655	0.0258112	0.0320199	0.0377369	0.0348441	0.00186275	0.0229828	0.0126915	0.00065477	0.0102062	0.00760722	0.0184776	0.00758392	0.0145616
MP05-187	control	f	90	2	1	44	1558	7548	1426	1548	1324	1474	1371.57	1515.58	6.70035	3848	0.908077	44.5388	2	0.206412	0.149246	123.487	115.486	10.4403	3.24331	2.82843	54.1791	51.7169	-67.3105	362.191	0.404886	0.148737	0.0332633	0.0339147	0.0334626	0.0295664	0.00826	0.0124027	0.0128009	0.0268834	0.014139	0.00989613	0.00666698	0.0151539	0.00099078	0.0270305	0.0138884	0.00397852	0.00501354
MP05-187	control	f	90	2	1	45	705	1333	1012	1539	969	1508	992.199	1525.11	1.69574	857	0.78902	29.9605	1	0.528882	0.589713	41.3758	42.107	11.0454	3.97768	3.60555	28.7064	25.42	-89.739	122.569	0.822637	0.505275	0.059278	0.156226	0.0797367	0.0365745	0.0312158	0.00322878	0.0341313	0.0287287	0.0176492	0.0308685	0.0106939	0.00229412	0.0221868	0.00804094	0.0173565	0.00882707	0.0220804
MP05-187	control	f	90	2	1	46	3588	17110	210	1628	65	1510	140.286	1581.35	10.0095	9738	0.739062	67.5898	1	0.209702	0.099905	132.504	155.242	15	4.06703	3.16228	90.5058	89.26	48.386	671.796	0.368453	0.189559	0.0119968	0.0876579	0.0180986	0.0101209	0.015446	0.047199	0.0131154	0.019017	0.0132539	0.0168097	0.00619605	0.0280651	0.00991217	0.0129256	0.0131168	0.00288683	0.0153462
MP05-187	control	f	90	2	1	47	444	575	786	1545	761	1522	772.761	1532.49	1.05629	456	0.558054	23.7764	1	0.772174	0.946705	26.1562	26.0768	10.6301	4.15625	3.60555	20.9273	21.7045	59.9973	76.7696	0.973684	0.831238	0.0486362	0.119559	0.0633993	0.0209639	0.00971456	0.0531332	0.0204048	0.0105545	0.0136603	0.0191605	0.0111278	0.00485092	0.00513853	0.00323005	0.0197574	0.0100814	0.0134006
MP05-187	control	f	90	2	1	48	869	2432	531	1656	493	1592	513.04	1615.98	3.66905	1592	0.933238	33.2633	1	0.357319	0.27255	75.0775	67.2309	9.84886	3.22666	2.82843	32.3809	26.9722	-15.6246	200.167	0.545854	0.243944	0.0721478	0.0304524	0.0788447	0.0355435	0.0256439	0.004864	0.0256796	0.0269531	0.0302757	0.0197252	0.0123974	0.0121922	0.012506	0.00852601	0.0067142	0.0190413	0.0167417
MP05-187	control	f	90	2	1	49	1358	3300	1485	1662	1425	1607	1447.72	1634.09	2.55462	2020	0.805453	41.582	1	0.411515	0.391448	62.6417	64.4981	14.2127	4.73984	4	41.9524	37.1252	47.4619	208.794	0.672277	0.415559	0.0859468	0.115226	0.0596588	0.0677646	0.0186767	0.0104782	0.0168464	0.041277	0.0232502	0.0132855	0.00967083	0.0124825	0.00523493	0.0261888	0.0136015	0.010243	0.00695767
MP05-187	control	f	90	2	1	50	1064	1802	1346	1698	1312	1645	1328.85	1673.12	1.95753	1336	0.859498	36.8066	2	0.590455	0.510849	54.8159	52.345	13	4.88383	4.24264	28.2972	28.0186	19.1118	161.782	0.796407	0.487334	0.0749289	0.132375	0.0871231	0.054815	0.0373918	0.0166926	0.02826	0.00783492	0.0121005	0.015159	0.0255446	0.00507671	0.0151868	0.0105961	0.0145849	0.00761496	0.0079464
MP05-187	control	f	90	2	1	51	1648	4088	99	1721	43	1648	74.6032	1675.3	4.69767	2683	0.564796	45.8072	1	0.403131	0.212872	63.9813	75.8947	11.1803	3.73849	3.16228	53.4264	52.7993	11.0041	311.907	0.614238	0.363436	0.0871175	0.105446	0.039985	0.041895	0.0253938	0.00052887	0.041932	0.0260608	0.0230735	0.0218257	0.00646118	0.00222846	0.0206708	0.00420517	0.00486502	0.0140563	0.0138571
MP05-187	control	f	90	2	1	52	689	1305	311	1735	282	1690	296.652	1712.28	1.82316	854	0.806494	29.6186	1	0.527969	0.548499	41.4303	47.927	11.4018	3.96903	3.16228	26.574	24.4953	-26.4376	125.64	0.806792	0.381916	0.0142455	0.188275	0.0464065	0.0108659	0.00357802	0.0604387	0.0163771	0.0327598	0.00221341	0.00979087	0.00229632	0.00573458	0.00914914	0.0279849	0.0193651	0.00698816	0.00978274
MP05-187	control	f	90	2	1	53	504	675	575	1721	548	1696	561.518	1709.12	1.17276	541	0.442166	25.332	1	0.746667	0.852687	27.1902	28.6356	10.8167	4.18431	3.60555	24	24.3878	-64.623	86.1838	0.931608	0.782577	0.0289953	0.143836	0.0347653	0.00649699	0.042294	0.0570263	0.0146413	0.0377499	0.0155013	0.0120025	0.0111344	0.00812963	0.00390396	0.00601262	0.00796623	0.00489321	0.0175227
MP05-187	control	f	90	2	1	54	1781	3256	923	1743	849	1699	892.421	1720.69	2.5302	2216	0.72415	47.6197	1	0.54699	0.395226	61.8769	73.9797	19.0263	6.15162	5	43	42.6729	-79.9289	237.966	0.8037	0.414332	0.0789045	0.170423	0.0530229	0.0506115	0.00532829	0.0205308	0.0201662	0.0168363	0.00487211	0.0056802	0.00474763	0.00507941	0.0226087	0.00732447	0.00936534	0.00609219	0.00933387
MP05-187	control	f	90	2	1	55	761	1242	1037	1755	991	1728	1010.23	1740.38	1.62264	860	0.814174	31.1277	1	0.612721	0.61628	41.9531	45.2769	12	4.64478	4.12311	24.1223	24.3588	-85.3124	124.569	0.884884	0.469949	0.0721518	0.18075	0.0768135	0.0126698	0.0132097	0.0386896	0.0335634	0.0213533	0.0189109	0.00891794	0.00664308	0.0080727	0.0105914	0.00309281	0.00876826	0.00437962	0.0140405
MP05-187	control	f	90	2	1	56	768	1680	1126	1841	1091	1793	1108.07	1822.98	2.6067	1175	0.783427	31.2706	3	0.457143	0.383627	47.9028	50.6063	12.3693	4.18505	3.16228	29.4738	29.7708	16.054	158.61	0.653617	0.380714	0.132144	0.0542413	0.0708781	0.0504819	0.0279986	0.00862856	0.0318949	0.0183509	0.00787537	0.019096	0.0130903	0.00683969	0.0131541	0.0234991	0.00471701	0.0189021	0.00985431
MP05-187	control	f	90	2	1	57	585	1519	623	1863	592	1814	605.359	1838.35	3.05587	884	0.955959	27.2919	2	0.385122	0.327239	60.7557	51.4782	7.07107	2.85366	2.82843	18.9594	17.8318	24.3647	149.882	0.661765	0.281074	0.0125692	0.0673289	0.0892009	0.0256805	0.00155083	0.00865628	0.0469589	0.0409366	0.0353499	0.00191493	0.00161883	0.0115539	0.00481671	0.0268452	0.0189629	0.0243716	0.0054042
MP05-187	control	f	90	2	1	58	420	576	1450	1909	1438	1861	1443.75	1883.1	2.38452	514	0.97958	23.1249	1	0.729167	0.419372	54.7032	47.1699	6	2.52668	2.23607	11	10.9983	0.691517	112.184	0.817121	0.238517	0.0134731	0.0723078	0.076545	0.00359349	0.00885001	0.0287555	0.0474931	0.0387896	0.0042522	0.00090413	0.00585168	0.0258298	0.0214854	0.0287296	0.0218528	0.00436328	0.00144101
MP05-187	control	f	90	2	1	59	1862	3680	1618	1944	1538	1898	1580.44	1921.16	3.7151	2771	0.851819	48.6906	3	0.505978	0.269172	79.7246	79.1581	16.2788	5.03383	4.12311	45	41.7626	-84.0382	294.836	0.67196	0.377949	0.0756041	0.103995	0.0619857	0.0584271	0.0100129	0.0116969	0.0381641	0.0278884	0.0126027	0.00199429	0.00231339	0.00575319	0.0163213	0.0182967	0.0212805	0.0079096	0.0146644
MP05-187	control	f	90	2	1	60	380	540	85	1948	65	1921	74.0289	1933.18	1.31874	410	0.801913	21.9962	1	0.703704	0.7583	28.7921	30.0167	8.544	3.4549	3	18.3848	17.2015	-26.9201	79.3553	0.926829	0.536993	0.0601855	0.188291	0.072704	0.0360995	0.0204404	0.00640873	0.0237722	0.0324997	0.0133376	0.0140154	0.0103522	0.013986	0.012483	0.0115705	0.016793	0.0207009	0.00832839
MP05-187	control	f	90	3	1	1	1503	8586	1489	110	1408	4	1456.6	63.8756	9.58152	5042	0.673339	43.7456	3	0.175052	0.104368	91.0409	114.237	10	2.9979	2.23607	70.8154	67.3097	-2.09153	425.404	0.298096	0.146636	0.0268846	0.0647604	0.0117726	0.0180216	0.0100069	0.0382781	0.0253067	0.0154871	0.00471853	0.00828046	0.00426208	0.0226017	0.0218457	0.00365184	0.00459449	0.00405382	0.00785964
MP05-187	control	f	90	3	1	2	1819	7038	1841	107	1772	5	1807.36	60.32	4.27691	3423	0.92951	48.1251	1	0.258454	0.233814	104.462	105.891	13.6015	4.34694	3.60555	47.8516	38.5252	25.8941	312.67	0.531405	0.202411	0.0405865	0.0764888	0.0484449	0.036638	0.00604217	0.0236526	0.0402071	0.0109976	0.0159853	0.0134833	0.0132434	0.0134471	0.0211002	0.0122645	0.00174668	0.0111021	0.011218
MP05-187	control	f	90	3	1	3	854	1368	768	44	732	6	749.614	24.4403	1.44924	911	0.81938	32.9749	0	0.624269	0.690018	44.0144	45.3431	12.7279	4.90227	4.24264	25.1716	25.2313	41.3155	124.711	0.937431	0.528865	0.0193738	0.196406	0.0829321	0.0188781	0.0163232	0.0142468	0.0346339	0.0301815	0.00827891	0.00772344	0.0101003	0.0230215	0.0126766	0.00398881	0.0180407	0.00999682	0.00280451
MP05-187	control	f	90	3	1	4	1610	5508	1318	75	1216	21	1259.02	48.505	6.82062	3243	0.812177	45.276	3	0.292302	0.146614	82.7816	101.124	13.4164	3.77096	2.82843	50.2802	48.2957	-86.1194	371.475	0.496454	0.200212	0.0336547	0.0993801	0.0259937	0.0407504	0.00154196	0.022788	0.0187362	0.0135634	0.029782	0.00435991	0.00160778	0.0211897	0.0109518	0.0102947	0.00871233	0.00903811	0.00236051
MP05-187	control	f	90	3	1	5	1199	3596	1699	93	1637	35	1672.49	59.4137	3.68878	2004	0.933681	39.0719	4	0.333426	0.271092	79.238	77.8332	11	3.95732	3.60555	33.234	28.3756	-51.5432	235.752	0.598303	0.252	0.0418622	0.0907554	0.0632035	0.00298047	0.0223711	0.0215451	0.0469598	0.0229628	0.0327456	0.0193553	0.0090586	0.0128663	0.0209099	0.0143297	0.0105323	0.0220916	0.00394088
MP05-187	control	f	90	3	1	6	421	992	477	75	445	44	459.062	57.9667	2.06686	522	0.937862	23.1524	1	0.424395	0.483827	40.9182	39.8246	7	2.83787	2.82843	15.7736	14.199	-43.2311	104.569	0.806513	0.337978	0.0494444	0.123632	0.0726021	0.0480517	0.0252953	0.0308526	0.0379151	0.0307358	0.0263709	0.02819	0.012502	0.0103846	0.00701787	0.0155272	0.0163269	0.00757483	0.0142663
MP05-187	control	f	90	3	1	7	4348	10605	163	152	58	51	105.778	90.4779	9.85662	7434	0.339553	74.4046	7	0.409995	0.101455	87.17	110.86	21.4009	6.45526	5	91.1472	81.991	-18.8897	733.861	0.58488	0.421305	0.0600008	0.174735	0.00767512	0.0420895	0.00900868	0.0265116	0.0201557	0.0103302	0.00300495	0.0148509	0.0014802	0.00430523	0.00970084	0.00698424	0.00700907	0.0139677	0.00705671
MP05-187	control	f	90	3	1	8	1494	3111	1757	212	1706	151	1729.3	176.959	2.05898	1941	0.864596	43.6144	1	0.480231	0.485678	67.207	65.3682	16.7631	5.49862	4.73607	38.3879	33.7693	32.2619	196.61	0.769706	0.445172	0.0760653	0.12449	0.096783	0.0305428	0.0211269	0.0184833	0.049925	0.0185289	0.00447252	0.0215365	0.00537708	0.0245077	0.00450634	0.0119385	0.0091364	0.00743097	0.0189576
MP05-187	control	f	90	3	1	9	1078	2736	665	213	608	165	631.447	183.416	2.65314	1656	0.810292	37.048	2	0.394006	0.376912	56.1269	56.4358	12.6491	4.53432	3.60555	34.7605	32.8919	66.6043	189.581	0.650966	0.405951	0.0666236	0.130018	0.0715825	0.0415851	0.0351058	0.0357287	0.0344894	0.0057837	0.00967967	0.0190126	0.0247994	0.0299465	0.00383607	0.0131549	0.0144314	0.00997206	0.00589839
MP05-187	control	f	90	3	1	10	965	3648	259	226	195	169	230.745	197.387	4.91962	1846	0.861083	35.0525	1	0.264529	0.203268	74.0302	73.6614	8.06226	2.81001	2.23607	40.3051	37.6418	49.9191	244.25	0.522752	0.224171	0.0561362	0.0550175	0.0530599	0.0192082	0.00156398	0.0124473	0.0371109	0.0248839	0.00706999	0.00681229	0.0150413	0.016045	0.021764	0.0192111	0.0246935	0.00683344	0.00424796
MP05-187	control	f	90	3	1	11	385	924	852	282	810	260	827.481	269.87	3.13856	660	0.928175	22.1404	1	0.416667	0.318618	48.2668	42.72	6.08276	2.33072	2	20.8648	17.9622	-84.3749	123.225	0.583333	0.267206	0.0523863	0.0543793	0.0756342	0.0434045	0.00937205	0.0281277	0.0414627	0.0306078	0.0260396	0.0161598	0.00186347	0.0245024	0.00504233	0.013845	0.0187027	0.0163399	0.0171585
MP05-187	control	f	90	3	1	12	2036	6060	1867	328	1766	268	1825.35	297.433	4.75533	3369	0.840442	50.9148	1	0.335974	0.21029	88.3409	101.607	13	4.48376	3.60555	50.5954	47.872	-69.9742	348.806	0.604334	0.251096	0.0534468	0.10557	0.0333994	0.0557502	0.00635327	0.00820111	0.0171847	0.0211817	0.0294153	0.0117552	0.00245372	0.0237594	0.0048912	0.0202199	0.011235	0.0154009	0.0114364
MP05-187	control	f	90	3	1	13	803	2961	1365	403	1318	340	1338.14	368.324	3.35236	1242	0.963545	31.9752	1	0.271192	0.298297	76.5458	68.4471	8	2.99622	2.82843	25.2313	20.4795	34.4881	183.924	0.646538	0.217687	0.0381981	0.0591697	0.0666381	0.0241625	0.0155632	0.00995297	0.0455049	0.0274301	0.00310282	0.0255366	0.0041781	0.0174987	0.0166198	0.0173379	0.0169026	0.00440098	0.0141534
MP05-187	control	f	90	3	1	14	496	864	847	411	823	375	835.839	392.466	1.54347	573	0.850597	25.1302	1	0.574074	0.647891	35.6765	37	8.60233	3.52801	3.16228	20.3579	18.7594	19.7056	98.0833	0.86562	0.461305	0.00411164	0.187494	0.0775612	0.00573692	0.00538645	0.034147	0.0382231	0.0371018	0.00322472	0.0135527	0.00505527	0.0116339	0.00827909	0.0214013	0.020218	0.00099635	0.0139135
MP05-187	control	f	90	3	1	15	356	1054	1728	423	1694	392	1713.16	408.879	3.9777	751	0.531867	21.2902	2	0.337761	0.251402	36.3246	34.4819	5	2.03532	2	28.588	30.7607	-57.8751	133.397	0.474035	0.336344	0.0867382	0.0101233	0.00418654	0.0466599	0.0497253	0.0851853	0.010856	0.00776689	0.00849921	0.0218952	0.00260183	0.0271661	0.00504293	0.0182335	0.0306131	0.0127748	0.00946269
MP05-187	control	f	90	3	1	16	598	1610	404	443	358	408	377.657	423.778	5.37567	1167	0.518547	27.5934	3	0.371429	0.186023	46.49	45.5412	5.83095	2.24445	2	34	39.7513	-78.25	200.989	0.512425	0.367115	0.0699498	0.00932165	0.0319495	0.0361412	0.029777	0.0560325	0.00747966	0.0505829	0.0407925	0.0260434	0.00736145	0.0127195	0.0200744	0.0306305	0.0210275	0.00882163	0.0170526
MP05-187	control	f	90	3	1	17	1304	3432	961	506	909	440	930.337	476.589	3.91793	2359	0.791188	40.7468	2	0.379953	0.255237	65.3995	77.3886	12.6491	4.17954	3.16228	45.1686	39.9966	-33.1439	253.38	0.552777	0.277226	0.0500411	0.123144	0.0381735	0.0488176	0.0156754	0.0269518	0.0215851	0.0185444	0.0251793	0.0252987	0.00605753	0.00778541	0.00990246	0.013932	0.0115897	0.0132295	0.0187677
MP05-187	control	f	90	3	1	18	345	630	1078	488	1057	458	1067.55	472.742	2.01637	446	0.868824	20.9587	1	0.547619	0.49594	32.4959	32.6497	5.83095	2.59646	2.23607	18.6752	16.0894	31.4673	93.4975	0.773543	0.412071	0.0271456	0.154361	0.0770207	0.0273857	0.0166923	0.0246093	0.0423599	0.0380207	0.0224739	0.0223308	0.00387958	0.00418401	0.0116417	0.0242604	0.0180875	0.00868347	0.0120336
MP05-187	control	f	90	3	1	19	490	675	34	549	9	522	20.751	534.118	1.10338	514	0.429136	24.9777	1	0.725926	0.906303	26.3402	26.3059	11.4018	4.34532	4	23.0846	23.7915	-12.7545	82.4264	0.953307	0.873484	0.040805	0.0996804	0.0377515	0.0217728	0.0194871	0.0599027	0.0169871	0.00718841	0.00793418	0.00274746	0.00153066	0.0248846	0.00701359	0.00381799	0.00319065	0.0103581	0.00803299
MP05-187	control	f	90	3	1	20	1947	6110	1088	671	994	606	1046.81	642.176	4.03728	3322	0.946514	49.7895	1	0.318658	0.247691	107.033	95.5667	12.8062	4.44163	3.60555	42.756	34.5357	57.4025	314.291	0.586093	0.263901	0.0298064	0.0796928	0.0697021	0.0312964	0.0234038	0.0217943	0.0419247	0.0214734	0.0216949	0.0268027	0.0176764	0.0251027	0.00997366	0.0148115	0.0056865	0.00702519	0.0218856
MP05-187	control	f	90	3	1	21	1782	6510	1326	755	1256	662	1289.42	711.508	7.74196	3961	0.794192	47.6331	4	0.273733	0.129166	92.7007	93.3809	10.7703	3.25478	2.82843	62.3072	56.3312	-17.2623	416.375	0.449886	0.249623	0.060967	0.0583892	0.0231416	0.0519809	0.00942234	0.025269	0.00520218	0.0179022	0.031027	0.0133117	0.00748377	0.0232488	0.0222061	0.0083609	0.00208847	0.0216815	0.00231915
MP05-187	control	f	90	3	1	22	367	696	1899	744	1870	720	1882.88	732.777	1.59775	420	0.91922	21.6166	1	0.527299	0.625879	35.6135	32.8024	6.32456	2.91733	2.82843	14.6529	14.0226	61.5763	85.8406	0.87381	0.434274	0.0360843	0.132649	0.106385	0.03253	0.0121281	0.0335348	0.0526267	0.0410707	0.0140186	0.0189331	0.0036357	0.0137033	0.00874636	0.0144612	0.0204221	0.00092721	0.00659292
MP05-187	control	f	90	3	1	23	1255	2812	1235	778	1161	740	1202.07	760.174	4.00368	1891	0.926231	39.9739	1	0.446302	0.24977	76.4711	76.3217	10.4403	3.62925	3	33.1614	28.8262	-68.8813	251.279	0.66367	0.274089	0.0370736	0.107061	0.062589	0.0273126	0.0141024	0.0347534	0.0327722	0.0321284	0.0202409	0.0137827	0.00556284	0.0143409	0.00661715	0.0228307	0.0185544	0.00900478	0.0182333
MP05-187	control	f	90	3	1	24	911	3010	888	827	818	784	854.493	804.355	6.29841	1924	0.946272	34.0576	2	0.302658	0.15877	88.5319	75.5844	7.2111	2.57443	2.23607	36.05	28.6287	65.4988	268.522	0.473493	0.202586	0.018705	0.0461936	0.0601874	0.0190924	0.00671251	0.00953691	0.0362595	0.030334	0.011072	0.0127861	0.00482341	0.00549745	0.00536528	0.0289816	0.0149069	0.00785018	0.00717408
MP05-187	control	f	90	3	1	25	561	1632	994	850	962	799	982.077	818.367	3.48804	878	0.931142	26.7262	1	0.34375	0.286694	54.8525	57.9828	7	2.67336	2.23607	22.6575	20.0023	26.342	156.811	0.638952	0.212459	0.0560784	0.0751444	0.0346115	0.0576603	0.0132535	0.00448285	0.0164636	0.0152599	0.0371462	0.0213375	0.00442528	0.00662108	0.0151348	0.00569906	0.0098979	0.0154184	0.0158592
MP05-187	control	f	90	3	1	26	2184	19800	1178	941	1028	809	1098.7	887.622	11.9426	6737	0.984671	52.7329	1	0.110303	0.0837342	219.184	190.066	9.48683	2.7519	2.23607	42.2889	38.231	46.911	572.506	0.32418	0.0769759	0.0146023	0.0186947	0.0236314	0.0151591	0.00781632	0.00281663	0.0108688	0.0121883	0.0107683	0.0128274	0.00452063	0.00139503	0.00415376	0.0049391	0.00773979	0.00643744	0.0108916
MP05-187	control	f	90	3	1	27	1341	2346	604	868	558	817	580.562	839.472	1.75402	1628	0.6589	41.3209	1	0.571611	0.57012	51.6201	53.4135	14.8661	5.49714	5	42.3566	38.8302	23.9864	171.924	0.82371	0.57217	0.0521961	0.162766	0.0601237	0.018099	0.0557526	0.0153872	0.0369651	0.0356232	0.0114204	0.0225859	0.0235901	0.00661718	0.0089988	0.0037847	0.0141199	0.00838683	0.00507688
MP05-187	control	f	90	3	1	28	365	975	847	847	808	822	822.926	834.277	3.506	606	0.808199	21.5577	2	0.374359	0.285225	39.8832	41.2311	4.47214	2.11858	2	22.6351	23.4876	74.2974	126.811	0.60231	0.271715	0.0561278	0.079368	0.0416412	0.015618	0.0162958	0.0194351	0.0421103	0.0266358	0.00937475	0.0052914	0.0195367	0.0221863	0.0307849	0.0316568	0.0248189	0.0103182	0.0115199
MP05-187	control	f	90	3	1	29	497	1127	1595	884	1572	835	1582.27	852.161	2.35966	742	0.914348	25.1555	2	0.440994	0.42379	45.3193	48.0937	8.48528	3.09747	2.82843	19.7912	18.3511	-7.53073	121.397	0.669811	0.273584	0.0803827	0.0849679	0.0739103	0.0387777	0.0281989	0.0446296	0.0307984	0.0293003	0.00539865	0.0161329	0.0126693	0.0313927	0.0153141	0.00847565	0.0121109	0.00644222	0.00529428
MP05-187	control	f	90	3	1	30	3804	18700	1495	1086	1410	866	1454.04	973.615	10.9729	11032	0.957655	69.5946	2	0.203422	0.0911336	190.306	221.472	16	4.00532	3.16228	81.6979	54.7928	8.4941	724.246	0.344815	0.0987442	0.00867203	0.0577447	0.0159581	0.0109499	0.00482284	0.0365684	0.010672	0.00808514	0.00985191	0.00861853	0.00311394	0.0245212	0.0052907	0.00538557	0.00514456	0.00808475	0.0078238
MP05-187	control	f	90	3	1	31	618	1830	506	905	445	875	469.799	893.233	3.2435	956	0.964257	28.0511	1	0.337705	0.308309	69.2483	63.5689	7.07107	2.6485	2.23607	20.2512	18.3486	66.8559	158.711	0.646444	0.19472	0.0321754	0.060441	0.0563769	0.027828	0.0133134	0.0148222	0.0308449	0.0301427	0.029857	0.00605692	0.00699353	0.00458201	0.00678947	0.0232887	0.0175847	0.0216479	0.0115278
MP05-187	control	f	90	3	1	32	2590	9016	1652	1005	1560	907	1603.03	959.792	4.57288	4356	0.924495	57.4255	1	0.287267	0.218681	114.397	123.693	15.2971	5.00492	4.12311	52.9462	43.6074	44.827	385.789	0.594582	0.215535	0.0324162	0.100213	0.0351456	0.0394884	0.00555068	0.0328088	0.0253713	0.0190566	0.0298854	0.0132076	0.00323534	0.0105661	0.0103065	0.0189672	0.0130148	0.0176983	0.0158599
MP05-187	control	f	90	3	1	33	2461	7150	1264	1131	1199	1021	1235.96	1073.92	3.73684	3845	0.949723	55.9772	1	0.344196	0.267606	116.259	120.341	13.9284	4.72544	4.12311	45.5079	36.3998	23.5567	339.948	0.640052	0.216368	0.0309615	0.0966402	0.0415973	0.0356552	0.0140351	0.0393539	0.023078	0.0208281	0.0220307	0.0242226	0.00746774	0.0192588	0.0109202	0.0118106	0.0129056	0.0122199	0.0194248
MP05-187	control	f	90	3	1	34	627	1496	870	1057	826	1023	851.726	1036.92	2.13304	869	0.633276	28.2546	1	0.419118	0.468816	37.1997	43.2897	10.4403	3.59521	3	30.6828	28.7898	-86.7574	129.64	0.721519	0.425298	0.0836569	0.142854	0.046722	0.0369731	0.0295121	0.0154844	0.0518182	0.0238839	0.00905222	0.0243626	0.0163711	0.0118674	0.0132178	0.00659881	0.0193404	0.00689849	0.0229921
MP05-187	control	f	90	3	1	35	3794	14344	1872	1111	1709	1023	1800.52	1071.43	8.92356	10104	0.858993	69.503	1	0.264501	0.112063	163.326	162.997	11.4018	3.9132	3.60555	84.5604	83.6208	-82.666	652.263	0.375495	0.180887	0.0610845	0.0256429	0.0177293	0.047528	0.00278922	0.0392203	0.0096103	0.0110499	0.0125942	0.00945355	0.00816774	0.0237567	0.0154443	0.00870094	0.0128523	0.0178814	0.00862715
MP05-187	control	f	90	3	1	36	649	1904	197	1081	163	1025	182.832	1057.12	4.22748	1334	0.910778	28.746	1	0.340861	0.236548	71.8115	55.7136	6	2.41968	2.23607	26.9227	29.6507	-14.2278	185.681	0.486507	0.258974	0.0682541	0.0219555	0.072793	0.0410266	0.0245574	0.0633477	0.0103568	0.0265946	0.00765524	0.0120838	0.0119662	0.00875328	0.0332267	0.0148499	0.00897245	0.021123	0.0108987
MP05-187	control	f	90	3	1	37	707	1104	1169	1137	1145	1091	1157.23	1113.07	1.49885	764	0.859874	30.003	1	0.640399	0.667176	42.861	45.0999	11.3137	4.33128	4	22.5496	21.8808	7.69519	115.397	0.925393	0.441315	0.0454068	0.182556	0.0690765	0.0405326	0.0132412	0.0254988	0.0447982	0.0261264	0.00827718	0.0162815	0.00369959	0.00554895	0.00340214	0.0147983	0.0162512	0.0129359	0.0085551
MP05-187	control	f	90	3	1	38	2845	9072	1455	1179	1329	1107	1381.66	1139.5	8.60023	6634	0.881963	60.1861	2	0.313602	0.116276	134.432	127.283	12.0416	3.563	3	64.7118	63.3602	-85.5401	554.5	0.428851	0.223432	0.0434792	0.05443	0.0523934	0.0223271	0.015597	0.00051339	0.0244927	0.0258589	0.0121878	0.00838749	0.00233861	0.00145843	0.0264844	0.0176562	0.010486	0.00643434	0.0113541
MP05-187	control	f	90	3	1	39	352	576	806	1171	782	1147	793.73	1156.62	1.25228	382	0.580871	21.1703	1	0.611111	0.798543	24.1056	24.3516	8.544	3.41823	3	19.0919	19.6218	54.9813	74.4264	0.921466	0.704393	0.0766178	0.155921	0.0483558	0.0195917	0.052394	0.0280931	0.0150917	0.0191419	0.0231975	0.0113292	0.0211542	0.0065785	0.00624893	0.0170243	0.00713297	0.00913448	0.00813175
MP05-187	control	f	90	3	1	40	494	1210	1355	1237	1333	1182	1340.63	1204.27	3.73282	807	0.955632	25.0795	2	0.408264	0.267894	56.5296	54.0093	6.08276	2.49279	2	21	16.6516	-0.849381	152.225	0.612144	0.215115	0.0428663	0.0703646	0.058701	0.0225108	0.0200513	0.0281169	0.038604	0.02075	0.00647821	0.0233652	0.00675401	0.0318459	0.0148602	0.0151989	0.0118259	0.0103918	0.00888723
MP05-187	control	f	90	3	1	41	1588	5130	895	1245	805	1188	859.586	1218.64	5.07453	2915	0.860919	44.9656	2	0.309552	0.197063	77.8248	94.3398	13.3417	4.3918	3.16228	49.8383	39.5927	-77.9582	318.22	0.544768	0.22718	0.0654826	0.0921225	0.027015	0.057388	0.0124941	0.0267524	0.0211602	0.0126678	0.0301159	0.0211333	0.00643078	0.00145583	0.00368496	0.00797073	0.0142072	0.0145475	0.0147073
MP05-187	control	f	90	3	1	42	1087	2226	199	1262	157	1209	176.686	1236.71	2.86991	1541	0.612014	37.2023	2	0.48832	0.348443	47.4533	55.7136	11.3137	3.99307	3.60555	38.1599	37.5283	-1.32178	197.995	0.705386	0.44588	0.0650317	0.164022	0.0248231	0.0197773	0.0404186	0.0250882	0.0197508	0.030968	0.0236479	0.0354521	0.00755075	0.0062864	0.0198346	0.0204336	0.0145612	0.00751453	0.0101578
MP05-187	control	f	90	3	1	43	355	624	395	1304	371	1278	381.989	1290.57	1.36671	395	0.84083	21.2603	1	0.56891	0.731682	29.2216	28.8444	7.81025	3.23257	2.82843	15.9297	15.8176	40.2706	78.0833	0.898734	0.543269	0.0163464	0.181816	0.0986566	0.0144356	0.0162828	0.0237638	0.0286517	0.037157	0.005322	0.00652489	0.00655478	0.0235977	0.0120582	0.00767994	0.0193126	0.00539387	0.00234239
MP05-187	control	f	90	3	1	44	1406	3906	1819	1357	1756	1295	1792.7	1323.04	2.80939	1962	0.917638	42.3105	2	0.359959	0.35595	82.33	80.0562	12.0416	4.37694	4	32.912	32.7193	44.4848	222.794	0.716616	0.279322	0.0504882	0.0900345	0.0533328	0.0607603	0.0118719	0.00202437	0.0221073	0.0259576	0.0390466	0.0216057	0.00264584	0.0153519	0.00656276	0.0155626	0.0199391	0.0153505	0.013946
MP05-187	control	f	90	3	1	45	4507	32656	1199	1562	1042	1354	1121.79	1451.52	17.9465	16264	0.944102	75.7528	4	0.138014	0.0557211	215.571	215.801	17.4642	3.83601	2.82843	91.7075	71.0638	36.3766	1008.18	0.277115	0.123168	0.00749463	0.0542046	0.0277746	0.00723825	0.00641519	0.0269191	0.0223858	0.0102995	0.0119712	0.00432722	0.00450909	0.0170184	0.0137849	0.00807046	0.00584771	0.0132742	0.00101865
MP05-187	control	f	90	3	1	46	845	3312	1449	1469	1377	1423	1409.96	1449.52	5.32201	2003	0.913245	32.8007	3	0.255133	0.187899	75.8447	74.3303	7.81025	2.64803	2.23607	41.771	30.9	-85.0047	237.723	0.421867	0.194731	0.0316662	0.0662326	0.0384598	0.0326952	0.00453392	0.0117317	0.0305607	0.0228317	0.0249635	0.0141177	0.00489406	0.00944508	0.0176517	0.0120304	0.0141263	0.0187047	0.0180163
MP05-187	control	f	90	3	1	47	459	975	329	1614	304	1575	315.885	1597.01	1.90691	525	0.934846	24.1747	1	0.470769	0.524408	41.9173	43.0465	7.2111	3.14721	2.82843	14.9335	14.8828	26.2424	104.876	0.874286	0.31539	0.0530543	0.12916	0.0735712	0.0157572	0.0218919	0.0541189	0.0451083	0.0321105	0.00412739	0.0129154	0.00887173	0.0274297	0.0157789	0.0199691	0.0161377	0.0007821	0.00753864
MP05-187	control	f	90	3	1	48	3165	17696	691	1741	579	1583	641.015	1655.08	10.5799	9215	0.94966	63.4807	2	0.178854	0.0945188	170.158	171.898	11.0454	3.68633	3	71.1941	53.3072	33.9566	648.683	0.343462	0.136377	0.036386	0.043589	0.0229178	0.0382335	0.0128269	0.0115411	0.0137686	0.00706905	0.0208187	0.0181761	0.00554709	0.0184386	0.00819131	0.00562799	0.00234408	0.00564747	0.0111962
MP05-187	control	f	90	3	1	49	436	680	93	1666	73	1632	83.3509	1647.2	1.40053	467	0.898452	23.5612	1	0.641176	0.714016	35.9261	35.1141	8.06226	3.44701	3	16.3788	15.7741	18.6219	87.598	0.933619	0.450229	0.0344847	0.163872	0.0961505	0.0202101	0.00697425	0.0396335	0.0461218	0.040072	0.0100078	0.00625375	0.00403355	0.00414754	0.00089892	0.0173218	0.0181907	0.00459657	0.00983923
MP05-187	control	f	90	3	1	50	3150	15960	1576	1802	1424	1697	1496.63	1747.66	15.1328	9536	0.916694	63.3301	5	0.197368	0.0660818	154.899	151.162	12.0416	3.18157	2.82843	76.3991	61.8959	-72.2535	773.962	0.330327	0.172658	0.0230013	0.0631213	0.0362885	0.0193244	0.0129564	0.0246129	0.0198564	0.00803538	0.0128834	0.017885	0.0037497	0.0150516	0.00665294	0.00565597	0.00270969	0.0146401	0.00639343
MP05-187	control	f	90	3	1	51	2219	8096	784	1803	696	1711	738.529	1749.67	7.83601	5484	0.590684	53.1537	2	0.274086	0.127616	86.0721	96.1353	13.1529	3.76665	3	78.6616	69.4518	-37.9051	467.446	0.404632	0.304545	0.046517	0.0895636	0.0280792	0.0372863	0.0254717	0.0054434	0.0428613	0.0239388	0.0189623	0.00587273	0.00993206	0.00565068	0.0225781	0.019815	0.0162906	0.0187672	0.0154932
MP05-187	control	f	90	3	1	52	318	1040	732	1875	706	1835	715.535	1856.06	4.29796	629	0.869401	20.1219	3	0.305769	0.232669	41.4167	45.2769	5.83095	2.06542	2	21.4161	20.4643	33.0093	131.054	0.505564	0.197507	0.0292447	0.0860404	0.026982	0.0393483	0.00395969	0.0354547	0.00817083	0.0248658	0.0285829	0.00846064	0.0013481	0.00489783	0.0165968	0.0177084	0.0165923	0.0130219	0.009656
MP05-187	control	f	90	3	1	53	2346	11550	1289	1951	1179	1846	1238.11	1888.53	8.07706	5970	0.948571	54.6536	3	0.203117	0.123807	157.504	143.586	12.083	4.00923	3.16228	63.0236	49.8604	49.5373	487.973	0.392965	0.144881	0.0231028	0.0416138	0.0355413	0.0266473	0.012355	0.0137071	0.0277092	0.012135	0.0196685	0.0223601	0.00564513	0.0169963	0.00933489	0.00558358	0.00888882	0.0158991	0.020444
MP05-187	control	f	90	3	1	54	840	1363	160	1905	131	1858	144.332	1877.09	1.69193	1005	0.762225	32.7035	2	0.616288	0.591043	42.5983	46.0435	13.6015	5.01836	4.24264	27.4975	27.5744	7.50399	133.64	0.835821	0.502942	0.0875637	0.168231	0.0739221	0.0397397	0.0087754	0.0343117	0.003548	0.0293516	0.0229244	0.00241045	0.013155	0.00384832	0.020208	0.00504924	0.0122923	0.0192443	0.00523523
MP05-187	control	f	90	3	1	55	597	1127	349	1930	300	1907	324.531	1919.38	2.51634	799	0.938763	27.5703	1	0.529725	0.397402	51.4492	48.0937	6.7082	2.94729	2.82843	19.0205	17.7276	-82.2857	137.397	0.747184	0.328631	0.0266788	0.113929	0.0807812	0.0274877	0.0217282	0.0371128	0.04832	0.0338836	0.0206948	0.0198294	0.0162748	0.0136147	0.0228356	0.0141549	0.0181991	0.0100001	0.0105755
MP05-187	control	f	90	4	1	1	2510	12430	561	154	448	44	493.956	111.737	10.6013	7602	0.715521	56.5317	2	0.201931	0.0943283	112.132	150.629	17	4.21941	3	85.3107	78.3344	37.1801	578.257	0.330176	0.140854	0.032111	0.0681373	0.00363199	0.033693	0.00864023	0.0271752	0.00940228	0.0141497	0.0221432	0.0114633	0.00201379	0.0138176	0.00556324	0.0145277	0.00428579	0.018351	0.00604657
MP05-187	control	f	90	4	1	2	1226	2958	1863	127	1805	76	1836.91	98.633	2.60435	1595	0.941083	39.5094	1	0.414469	0.383973	72.8991	72.3464	10.7703	4.20949	4	27.375	24.6526	47.779	200.309	0.768652	0.298241	0.0370249	0.120325	0.065872	0.0353419	0.0168071	0.0196326	0.0527176	0.0254281	0.0273708	0.0205208	0.0068696	0.00474551	0.0181872	0.0183579	0.0132966	0.0152335	0.0101037
MP05-187	control	f	90	4	1	3	725	1178	45	110	7	79	28.4924	94.4345	1.54941	811	0.782683	30.3825	1	0.61545	0.645406	40.296	42.0595	11.0454	4.31759	4	26.6552	25.0811	-64.5785	118.811	0.893958	0.520575	0.116029	0.138712	0.0487602	0.0613359	0.0212807	0.00974848	0.0294025	0.0387627	0.00680293	0.00897533	0.00667795	0.0120514	0.0135633	0.0199831	0.0165479	0.00700861	0.0105592
MP05-187	control	f	90	4	1	4	1505	4268	1162	192	1118	95	1134.87	131.347	4.79625	2876	0.952376	43.7747	1	0.352624	0.208496	116.214	96.3328	12.1655	3.75859	3	38.4024	35.4366	-5.55064	301.179	0.523296	0.20649	0.0501919	0.0178612	0.0795736	0.0184817	0.0200246	0.0039967	0.0307928	0.0355123	0.0230036	0.00686338	0.00464785	0.0103439	0.00455046	0.0183348	0.0145434	0.0163997	0.0148031
MP05-187	control	f	90	4	1	5	800	1596	1897	251	1840	223	1865.81	239.303	2.32693	1018	0.95314	31.9154	1	0.501253	0.429751	63.173	60.1664	8	3.47189	3.16228	20.0546	19.1116	74.3474	152.947	0.785855	0.281379	0.0451561	0.0975887	0.0638261	0.0537113	0.0171254	0.00787781	0.0378056	0.0283076	0.0366008	0.0254287	0.00850005	0.0100946	0.0027744	0.0189932	0.0158641	0.0182593	0.013962
MP05-187	control	f	90	4	1	6	1936	7387	1624	424	1535	341	1584.57	376.279	5.32084	4033	0.85755	49.6487	0	0.262082	0.18794	93.0187	95.7131	10.2956	3.73625	3.16228	53.7511	47.8489	-43.4262	359.789	0.48004	0.268797	0.0511463	0.0892157	0.0559369	0.0232287	0.0168876	0.0110376	0.0520953	0.0147141	0.00535814	0.0242696	0.00843614	0.00810094	0.0245135	0.00816113	0.00968912	0.0061548	0.00486165
MP05-187	control	f	90	4	1	7	304	1161	883	391	856	348	871.579	369.049	4.75989	552	0.95229	19.674	2	0.261843	0.210089	46.9723	43.4166	5.83095	1.94157	1.41421	15.559	14.3357	25.2144	134.847	0.550725	0.205339	0.00088062	0.0739629	0.0544924	0.0199742	0.00489473	0.00926033	0.0499463	0.0192461	0.026414	0.00499942	0.00120186	0.00525103	0.0217527	0.02041	0.0113903	0.0123575	0.00642592
MP05-187	control	f	90	4	1	8	887	1836	1443	417	1389	383	1412.06	398.062	2.40952	1200	0.802586	33.606	2	0.483115	0.415021	48.2368	53.0377	12	4.39031	4	30.42	28.775	-85.5626	163.882	0.739167	0.384999	0.0778458	0.147298	0.0512855	0.0627582	0.00427693	0.0176471	0.0284903	0.0138754	0.0286275	0.00791016	0.0174011	0.00516014	0.00950519	0.00868215	0.0133471	0.00756365	0.00515057
MP05-187	control	f	90	4	1	9	1088	5500	928	494	873	394	892.063	442.766	9.32059	3374	0.928768	37.2194	3	0.197818	0.107289	113.556	99.8499	7.61577	2.33024	2	41.9671	42.0909	-8.66823	356.978	0.322466	0.138151	0.0174098	0.032728	0.0361285	0.0284267	0.0053561	0.0044801	0.0196858	0.0128322	0.0234921	0.0143383	0.00441813	0.00230209	0.00352506	0.0109665	0.00254263	0.0133646	0.0132117
MP05-187	control	f	90	4	1	10	2119	4134	124	472	18	433	71.5045	449.352	3.13056	3004	0.965441	51.9422	1	0.512579	0.319432	109.687	105.076	13	4.93068	4.47214	34.8638	28.5868	-85.6143	288.723	0.705393	0.244361	0.0162737	0.100011	0.0610645	0.0121622	0.0161069	0.0488558	0.0386925	0.0289328	0.0109456	0.0135963	0.0134422	0.032548	0.0166331	0.0217136	0.0150858	0.00412422	0.0106208
MP05-187	control	f	90	4	1	11	846	1750	261	468	211	433	242.31	446.968	2.10726	1194	0.861912	32.8201	1	0.483429	0.474549	52.2602	52	10.6301	4.08815	3.60555	28.9685	26.4989	63.9284	149.675	0.708543	0.397416	0.144753	0.0411986	0.0399766	0.079152	0.0231158	0.0563013	0.00568799	0.0144682	0.00325312	0.0242395	0.00816403	0.0041216	0.0119326	0.00777204	0.015217	0.0126811	0.0115993
MP05-187	control	f	90	4	1	12	570	1242	786	488	763	434	773.402	459.533	4.04571	885	0.959863	26.9397	1	0.458937	0.247175	63.0398	56.3028	7.28011	2.60334	2.23607	18.5878	17.6807	-12.3724	170.231	0.644068	0.228139	0.0187879	0.0718687	0.0639362	0.0184296	0.0146659	0.00667976	0.0554079	0.0250217	0.0101485	0.0192368	0.00916734	0.0123145	0.0216163	0.0224798	0.0134062	0.0071289	0.00959503
MP05-187	control	f	90	4	1	13	1143	5796	1008	512	916	449	946.603	478.409	8.64561	3388	0.83393	38.1486	5	0.197205	0.115666	95.1579	100.24	9.21954	2.72977	2	57.6581	52.5147	77.2196	352.392	0.337367	0.142497	0.035748	0.0424032	0.030725	0.0252753	0.00790477	0.0175231	0.0205681	0.00601323	0.0166688	0.00752052	0.0130649	0.0154164	0.0157239	0.00441473	0.00964337	0.0136649	0.00420479
MP05-187	control	f	90	4	1	14	348	957	1116	485	1083	456	1098.29	473.21	2.74169	483	0.952062	21.0496	1	0.363636	0.364738	44.8435	41.2311	5.38516	2.24935	2	15.4601	13.7179	51.7921	109.497	0.720497	0.26064	0.0415689	0.0787981	0.0659311	0.0462496	0.012764	0.00097033	0.0376639	0.0317865	0.0323048	0.0210198	0.00620405	0.00820205	0.0111524	0.0211598	0.0185512	0.0156723	0.0210889
MP05-187	control	f	90	4	1	15	1446	2100	653	508	611	458	631.607	483.747	1.54288	1577	0.620886	42.9081	1	0.688571	0.648137	49.5305	55.0727	17.8885	6.17343	5.38516	38.8909	38.827	31.6092	167.439	0.916931	0.606185	0.0744958	0.193221	0.0373425	0.0265436	0.0145014	0.0231143	0.0129105	0.0295407	0.0312109	0.0117117	0.00920288	0.0115359	0.00211857	0.0119809	0.0184482	0.00999946	0.00491051
MP05-187	control	f	90	4	1	16	1044	2449	82	725	51	646	63.8056	683.258	2.94045	1458	0.959166	36.459	1	0.426296	0.340085	74.2442	79.4292	10.0499	3.80078	3.16228	26.3174	20.9994	15.3753	196.409	0.716049	0.210289	0.0153312	0.10946	0.0411361	0.0176583	0.00902532	0.0606611	0.0293224	0.0213604	0.0135978	0.0134767	0.00517101	0.0305359	0.0194119	0.0144415	0.0141807	0.0064239	0.0128874
MP05-187	control	f	90	4	1	17	1614	16640	577	775	447	647	508.758	710.826	8.46229	2891	0.997969	45.3322	1	0.0969952	0.118171	203.024	180.325	5.83095	2.54495	2.23607	19.7246	12.9327	44.5571	414.286	0.558284	0.063198	0.00192601	0.0228629	0.0199529	0.00142385	0.00166912	0.00922902	0.0154427	0.010919	0.00093931	0.00187824	0.00131741	0.00656814	0.00950909	0.010365	0.00723344	0.00080046	0.00140224
MP05-187	control	f	90	4	1	18	314	720	1526	748	1496	724	1512.63	736.016	1.851	392	0.89185	19.9949	1	0.436111	0.540249	32.0346	32.7567	6.32456	2.68048	2.23607	14.8365	14.4903	-49.2328	85.4619	0.80102	0.372598	0.050649	0.144197	0.0641597	0.0587753	0.0119869	0.0125239	0.0467044	0.0239195	0.0272026	0.0243813	0.00745772	0.00664234	0.0112136	0.0114968	0.0161983	0.0062309	0.0101372
MP05-187	control	f	90	4	1	19	491	2346	767	820	721	769	742.006	802.173	3.63287	865	0.972281	25.0032	2	0.209292	0.275265	67.6334	65.2993	6.40312	2.59434	2.23607	15.5813	15.8138	-44.5317	149.717	0.56763	0.146614	0.0390863	0.0428329	0.044724	0.031124	0.0153396	0.0125193	0.0230343	0.0243149	0.0207882	0.0183896	0.00777685	0.00071204	0.00928461	0.0127634	0.0160383	0.0125653	0.0173127
MP05-187	control	f	90	4	1	20	681	1722	710	812	669	770	688.537	796.073	2.89122	1050	0.845537	29.4462	3	0.39547	0.345875	49.1541	50	10	3.6272	3	27.9561	26.2442	-47.5857	157.296	0.648571	0.34683	0.0706766	0.102652	0.0628848	0.0825253	0.00864694	0.00293642	0.0169042	0.0306104	0.0244708	0.00945247	0.01026	0.00764323	0.00895714	0.0100497	0.0147921	0.00928372	0.0111755
MP05-187	control	f	90	4	1	21	2830	9590	1583	916	1446	846	1518.63	873.741	9.28095	6154	0.928832	60.0272	2	0.295099	0.107748	134.297	137.768	12.0416	4.17072	3.16228	53.5001	49.7571	72.4167	574.506	0.459863	0.189846	0.0492508	0.0617097	0.0262077	0.0528673	0.0165872	0.00254827	0.0152767	0.0125233	0.0278067	0.0165809	0.0058646	0.0152134	0.0159113	0.00358897	0.00786217	0.0207711	0.00434824
MP05-187	control	f	90	4	1	22	710	2170	1338	948	1303	886	1321.78	917.69	4.26916	1224	0.94868	30.0666	1	0.327189	0.234238	66.5921	61.6604	8.24621	2.74846	2.23607	24.0333	21.059	22.7394	195.167	0.580065	0.23777	0.0107377	0.0842699	0.0622496	0.00772649	0.0124548	0.0431391	0.0405041	0.0267581	0.00988531	0.0131902	0.00974529	0.0374875	0.0149595	0.022267	0.0153066	0.0161591	0.010018
MP05-187	control	f	90	4	1	23	2029	9234	256	973	142	892	199.152	933.187	7.47792	5465	0.828099	50.8272	4	0.219731	0.133727	104.443	126.178	13.4164	4.05663	3	65.0846	58.5486	-76.7024	436.653	0.371272	0.162241	0.0247406	0.08166	0.0153689	0.026935	0.00517651	0.0414433	0.015113	0.0161916	0.0173867	0.0156535	0.00487893	0.0183914	0.0156085	0.0150281	0.00782227	0.00782237	0.0177909
MP05-187	control	f	90	4	1	24	1990	8282	635	1098	534	1016	587.602	1056.2	8.00964	4815	0.896721	50.3363	2	0.24028	0.12485	110.738	110.494	11.4018	3.31828	2.82843	57.0718	49.012	56.3206	447.546	0.413292	0.204031	0.0360048	0.0709002	0.0461504	0.00641342	0.0246992	0.0274339	0.0227408	0.0234663	0.0124508	0.0224687	0.00639662	0.0186246	0.00953571	0.0225423	0.00800946	0.00838399	0.0165791
MP05-187	control	f	90	4	1	25	1928	5865	245	1138	176	1053	216.354	1091.18	5.16377	3628	0.93248	49.546	1	0.32873	0.193657	106.103	97.8008	14	3.97303	3.16228	50.695	38.3268	-30.0517	353.706	0.531422	0.256645	0.0487765	0.0673625	0.0671865	0.037104	0.0208661	0.00275591	0.0305072	0.0314746	0.0154638	0.0241204	0.010543	0.00311819	0.0147251	0.0169984	0.0153819	0.0108707	0.0146381
MP05-187	control	f	90	4	1	26	1009	5005	1563	1140	1498	1063	1534.32	1104.06	8.40222	2854	0.422904	35.8427	2	0.201598	0.119016	73.1188	77.1038	6.32456	2.32874	2	62.1609	66.2584	-54.3351	326.398	0.353539	0.192319	0.0318893	0.0418713	0.0118634	0.0337344	0.0347065	0.0250318	0.0140298	0.0145038	0.0180206	0.0193899	0.0101174	0.0390746	0.011046	0.0143904	0.0137391	0.00589476	0.00450578
MP05-187	control	f	90	4	1	27	305	952	328	1136	314	1068	319.089	1103.8	6.40458	612	0.994268	19.7063	2	0.320378	0.156138	77.7373	67.7422	3.60555	1.60583	1.41421	9.60754	8.31173	4.70339	156.675	0.498366	0.0846237	0.00926995	0.0262368	0.0271638	0.00942609	0.00606786	0.0169603	0.0120731	0.0159466	0.0101148	0.0079733	0.0048107	0.016875	0.00221611	0.0103373	0.0103828	0.00980478	0.00469943
MP05-187	control	f	90	4	1	28	905	3422	1684	1155	1626	1096	1652.52	1122.63	4.94471	1814	0.911078	33.9453	1	0.264465	0.202236	71.2227	69.3397	7.61577	2.66819	2.23607	31.3869	29.3604	-57.5894	237.137	0.498897	0.23913	0.0291011	0.0852111	0.0497774	0.0325701	0.0120263	0.00997631	0.0419914	0.00671005	0.0310436	0.014031	0.00605941	0.0112903	0.00537064	0.014703	0.0110926	0.0179395	0.013772
MP05-187	control	f	90	4	1	29	3245	11904	1204	1207	1076	1114	1140.55	1157.39	7.45954	7051	0.915986	64.278	2	0.272597	0.134056	133.046	137.615	16.1245	4.41698	3.60555	63.8065	53.3797	-51.4729	551.529	0.460218	0.218033	0.022775	0.0951739	0.042888	0.021935	0.00619222	0.0442526	0.0318433	0.0202303	0.017775	0.00816507	0.00214775	0.0246047	0.0194051	0.0119276	0.013553	0.00980096	0.00842631
MP05-187	control	f	90	4	1	30	1406	4154	101	1195	39	1128	74.5868	1166.31	3.98088	2563	0.635287	42.3105	1	0.338469	0.251201	61.6348	68.4105	13	4.01229	3.16228	52.785	47.5991	47.3891	265.208	0.548576	0.380545	0.0674425	0.111671	0.0379346	0.0378399	0.0409746	0.0190273	0.0289545	0.0283943	0.00284893	0.0344312	0.0190189	0.0150045	0.00854458	0.0187208	0.0127167	0.0017087	0.0201932
MP05-187	control	f	90	4	1	31	4255	14601	1507	1304	1414	1147	1456.59	1211.04	9.69446	9889	0.892876	73.6046	4	0.291418	0.103152	154.827	156.08	19.0263	5.09886	4	84.7319	69.7189	13.9261	719.974	0.430276	0.222281	0.0784781	0.0354259	0.0253309	0.0465953	0.0271459	0.0318143	0.0152825	0.0240138	0.0104226	0.0242871	0.0141882	0.0106213	0.0121531	0.0203469	0.00303652	0.0138022	0.00676631
MP05-187	control	f	90	4	1	32	707	1739	1408	1219	1361	1182	1382.11	1198.62	3.89503	1358	0.763862	30.003	2	0.406555	0.256738	50.874	52.3546	8.60233	2.94783	2.23607	35.3553	32.833	-85.8678	186.024	0.520619	0.328413	0.065688	0.0825048	0.0351383	0.0739515	0.0280969	0.0317003	0.0155718	0.0188166	0.0355241	0.0221258	0.0062157	0.0197401	0.0100288	0.025345	0.0114938	0.00793117	0.0154631
MP05-187	control	f	90	4	1	33	2590	5883	666	1323	613	1212	638.923	1262.13	3.61379	3863	0.927993	57.4255	3	0.440252	0.276718	100.683	114.56	16.4012	6.01145	5.09902	50.8606	37.5143	17.2494	342.954	0.670463	0.251078	0.0229866	0.136746	0.0420937	0.0186602	0.0137845	0.0600947	0.0364491	0.0184809	0.0186078	0.0167804	0.00669496	0.0207565	0.019282	0.0155006	0.0111377	0.0072963	0.0123403
MP05-187	control	f	90	4	1	34	325	728	314	1250	288	1222	299.862	1232.72	2.38379	446	0.570499	20.3421	2	0.446429	0.419499	26.1198	27.2029	7	2.55007	2.23607	22.6157	21.4522	8.8618	98.669	0.7287	0.488068	0.0693041	0.142538	0.041082	0.0384728	0.059384	0.0289401	0.0185774	0.0211765	0.00768476	0.0200634	0.0178983	0.0142222	0.0195532	0.0212793	0.0250026	0.0107033	0.0130841
MP05-187	control	f	90	4	1	35	4595	32256	1092	1489	924	1297	1023.02	1367.38	16.7042	16997	0.846917	76.4888	6	0.142454	0.0598652	204.708	221.923	12.6491	3.51238	3	115.612	108.848	39.3731	982.111	0.270342	0.118755	0.0471093	0.016593	0.00398683	0.0303952	0.00760412	0.018154	0.00941439	0.0174146	0.00550998	0.00826691	0.0101614	0.0131236	0.00585258	0.0102344	0.00220308	0.00931068	0.00573676
MP05-187	control	f	90	4	1	36	1098	2720	1892	1380	1852	1312	1868.44	1344.75	4.03073	1931	0.905175	37.3901	1	0.403676	0.248094	70.5842	69.6419	11	3.61156	3	33.6497	30.001	-14.0317	235.829	0.568617	0.28297	0.0573741	0.0912514	0.05005	0.0622073	0.0235508	0.0150404	0.0164534	0.0228619	0.0359789	0.0221729	0.00127858	0.00584075	0.0162122	0.0220513	0.00725477	0.0106143	0.00381949
MP05-187	control	f	90	4	1	37	1593	4488	788	1404	737	1316	761.797	1354.42	4.44871	2448	0.961424	45.0363	1	0.354947	0.224784	98.5975	93.0484	13	3.88641	3.16228	34.6011	27.1214	-24.93	298.421	0.650735	0.234265	0.0369632	0.0811294	0.0652034	0.0231051	0.0162349	0.01966	0.0486383	0.0277224	0.00923619	0.0180398	0.00837239	0.0153418	0.0205662	0.0202649	0.0151566	0.00333719	0.00702179
MP05-187	control	f	90	4	1	38	915	1911	1781	1365	1732	1326	1757.97	1346.27	3.1371	1338	0.492727	34.1323	1	0.478807	0.318766	44.8297	49.2443	9.43398	3.24093	3	36.1777	39.0101	86.6087	189.924	0.683856	0.476292	0.0631495	0.11603	0.0198474	0.0066055	0.0633754	0.00932702	0.0224494	0.0435438	0.0190767	0.0512151	0.0141127	0.0199376	0.0118313	0.019326	0.0123222	0.0110068	0.0235676
MP05-187	control	f	90	4	1	39	1833	7178	715	1475	618	1401	682.735	1437.78	4.81347	3334	0.923477	48.3099	3	0.255364	0.20775	98.6107	106.066	16.7631	5.17483	4	46.1539	37.8323	60.2247	332.978	0.54979	0.207453	0.0754418	0.0497294	0.0645395	0.0297745	0.0273419	0.0131664	0.0356306	0.0262793	0.0154339	0.0159165	0.00789982	0.00994009	0.0155324	0.0159618	0.0104657	0.0113915	0.00800005
MP05-187	control	f	90	4	1	40	4290	14762	1793	1641	1672	1519	1737.89	1579.07	10.9875	10714	0.643403	73.9067	5	0.290611	0.0910128	121.364	150.695	17.0294	4.58087	3.60555	105.99	92.9078	-60.475	769.631	0.400411	0.239549	0.0289367	0.109846	0.0142287	0.0207204	0.0131083	0.0319925	0.0210213	0.0212934	0.00725377	0.00852539	0.00439108	0.00809823	0.021084	0.0227423	0.00111016	0.00345128	0.00445439
MP05-187	control	f	90	4	1	41	1207	4690	827	1610	760	1540	795.925	1574.27	4.31044	1917	0.972723	39.202	1	0.257356	0.231995	92.0153	88.2383	10	3.45325	3	24.9007	21.3448	50.2373	255.693	0.62963	0.19738	0.0242936	0.0783054	0.0511546	0.0230901	0.0114482	0.0341881	0.0352271	0.0243292	0.0180122	0.0135605	0.00775636	0.021914	0.0142681	0.0209491	0.0131795	0.0159401	0.00879387
MP05-187	control	f	90	4	1	42	1490	3478	1048	1643	1001	1569	1025.3	1606.3	2.22032	1702	0.962754	43.556	1	0.428407	0.450386	86.1782	83.3547	12	4.74267	4.47214	25.0606	23.3009	26.9594	203.894	0.875441	0.273046	0.00872588	0.115892	0.0678767	0.011347	0.00420312	0.038073	0.0576983	0.0296879	0.00357699	0.00541353	0.0037483	0.0221705	0.0261006	0.0278779	0.0164211	0.00639975	0.00241208
MP05-187	control	f	90	4	1	43	415	874	1835	1642	1789	1623	1814.57	1631.73	3.02859	667	0.954857	22.9868	1	0.474828	0.330186	51.6079	45.2769	5.83095	2.41225	2.23607	17.9168	15.331	-87.7925	125.675	0.622189	0.257753	0.0360216	0.0654716	0.0809637	0.0279934	0.00804983	0.0123745	0.0504156	0.0341209	0.0180745	0.0051893	0.007866	0.025497	0.0153397	0.0266848	0.015005	0.0111197	0.0107666
MP05-187	control	f	90	4	1	44	333	528	1309	1650	1285	1628	1296.89	1638.23	1.61011	385	0.673421	20.591	1	0.630682	0.621076	25.3451	24.0416	6.7082	2.82782	2.82843	19.0919	18.7366	-61.7387	82.0833	0.864935	0.714194	0.0619794	0.10717	0.0848038	0.0125118	0.0542204	0.0180647	0.0353931	0.0227	0.00877844	0.00892324	0.027412	0.00364901	0.017927	0.0226375	0.00530179	0.00424007	0.00955343
MP05-187	control	f	90	4	1	45	3218	13020	927	1791	822	1667	887.03	1734.66	10.6146	9018	0.711483	64.01	4	0.247158	0.0942102	122.014	129.074	12.2066	4.04271	3.16228	102.736	85.7394	51.4012	655.163	0.356842	0.217085	0.0221828	0.0846606	0.0197081	0.0127824	0.0329178	0.0275781	0.032838	0.00625671	0.00733037	0.0264408	0.00946589	0.0116994	0.026705	0.00236714	0.00961258	0.0123415	0.0114815
MP05-187	control	f	90	4	1	46	3407	12480	1224	1837	1104	1733	1162.87	1785.34	3.6309	4366	0.971127	65.8629	0	0.272997	0.275414	142.724	150.333	17.4642	5.94153	5	39.5676	34.0485	51.4865	394.274	0.780348	0.191831	0.0044779	0.100422	0.0405732	0.00703769	0.00147372	0.0613824	0.0287432	0.0219995	0.0081463	0.00108554	0.00141877	0.0313218	0.0230563	0.0155375	0.0148691	0.00741551	0.00078088
MP05-187	control	f	90	4	1	47	717	4674	919	1873	862	1791	882.22	1821.99	6.75439	2328	0.948653	30.2144	4	0.153402	0.148052	109.101	89.3085	5	2.20621	2	34.4637	34.5106	-26.3698	246.693	0.30799	0.11429	0.040898	0.00847989	0.0320291	0.0263695	0.0232161	0.0215819	0.0063854	0.00736819	0.00515884	0.0173786	0.0054692	0.00877181	0.0144005	0.0098897	0.00657779	0.0129043	0.00337951
MP05-187	control	f	90	4	1	48	2576	6210	1701	1903	1632	1813	1666.22	1859.79	4.51	4569	0.716235	57.2701	1	0.414815	0.221729	84.3001	93.0376	20	5.82728	4.24264	63.5384	58.8296	7.23955	382.09	0.5638	0.361325	0.0840857	0.112114	0.035632	0.0590309	0.0206786	0.0280744	0.0215417	0.0113035	0.0327644	0.00702614	0.0181115	0.0208875	0.0161119	0.0148281	0.00950886	0.00271547	0.0175001
MP05-187	control	f	90	4	1	49	1648	4437	1099	1951	1048	1864	1079.14	1910.21	3.27644	2382	0.933242	45.8072	2	0.371422	0.305209	85.6878	87.4757	14.7648	5.0872	4.12311	34.3245	30.7833	17.6598	260.486	0.691856	0.274216	0.0208388	0.122509	0.0579717	0.0290699	0.00773505	0.0493643	0.0440763	0.0223146	0.0189496	0.00388759	0.00525624	0.0336703	0.0127647	0.023124	0.0123915	0.00869048	0.00509023
MP05-187	control	f	90	4	1	50	323	672	1032	1933	1008	1905	1021.61	1917.24	2.61797	526	0.800021	20.2795	2	0.480655	0.381976	33.2805	33.0151	7	2.47486	2	19.78	19.9674	-30.0123	103.083	0.614068	0.377299	0.0766146	0.0854863	0.0668673	0.0669876	0.00557622	0.0402887	0.0228928	0.0285031	0.0280296	0.0157631	0.00898261	0.0208974	0.0167116	0.0206866	0.018035	0.0118664	0.0157941
MP05-187	control	f	90	5	1	1	1173	8165	258	105	143	34	192.402	66.7136	12.1619	4233	0.960121	38.646	7	0.143662	0.0822238	126.979	119.854	7.2111	2.23523	2	43.7577	35.5014	-68.5334	423.404	0.277108	0.103791	0.0135422	0.0377087	0.0273871	0.011881	0.00593236	0.0104408	0.0194214	0.0121835	0.014653	0.00584386	0.00360858	0.0034257	0.00948886	0.00834623	0.00781951	0.0128292	0.00667899
MP05-187	control	f	90	5	1	2	2750	14630	1587	267	1454	157	1524.22	200.608	13.4745	8153	0.90188	59.1727	3	0.18797	0.0742143	154.101	156.208	12.0416	3.09257	2.82843	73	66.5698	58.0424	682.382	0.337299	0.143494	0.0108322	0.0590038	0.027994	0.0176946	0.00948588	0.0176264	0.0132674	0.0139753	0.017558	0.0100238	0.00492462	0.00541553	0.00384199	0.0105396	0.00884551	0.0140383	0.0100501
MP05-187	control	f	90	5	1	3	1886	8580	306	259	196	181	250.511	221.461	7.27042	3227	0.971722	49.0034	1	0.219814	0.137544	117.665	126.4	12.6491	3.76406	2.82843	33.1719	27.784	52.0416	415.103	0.584444	0.150299	0.00603874	0.0810615	0.030685	0.00570385	0.00335955	0.044526	0.0281176	0.0137973	0.00734955	0.0050307	0.00175871	0.0300762	0.0172496	0.0150256	0.00796091	0.00970738	0.00246954
MP05-187	control	f	90	5	1	4	5005	13398	68	426	2	223	28.0953	319.924	8.71255	8773	0.95157	79.8283	7	0.373563	0.114777	168.006	202.633	17.8045	5.80166	5	64.6988	51.6503	-1.90924	740.252	0.5705	0.155201	0.0181069	0.0925891	0.0226841	0.026479	0.00482398	0.0422794	0.023346	0.0102241	0.0268113	0.00672095	0.00271037	0.0114396	0.0154541	0.0122411	0.0059549	0.0205784	0.00781443
MP05-187	control	f	90	5	1	5	1399	9605	1926	339	1813	254	1868.57	289.554	8.80076	3179	0.988049	42.205	3	0.145653	0.113627	148.59	133.405	6.32456	2.50609	2.23607	32.5517	22.9037	57.1692	393.345	0.440076	0.100088	0.0172317	0.030595	0.0296739	0.0152532	0.0110856	0.00527279	0.019512	0.0137182	0.0119913	0.0156962	0.00629207	0.00509041	0.00511881	0.0101937	0.00740446	0.00895062	0.0117017
MP05-187	control	f	90	5	1	6	765	2601	371	375	320	324	346.935	351.591	5.64248	1531	0.787527	31.2094	2	0.294118	0.177227	59.2873	55.0364	6.7082	2.46532	2.23607	34.9776	36.5376	-27.0818	232.901	0.499673	0.318762	0.0324549	0.0593766	0.0548085	0.0579239	0.0175961	0.041113	0.0313402	0.0133293	0.0390243	0.00873847	0.0079621	0.0238929	0.0113513	0.00606027	0.0154269	0.00994848	0.0105592
MP05-187	control	f	90	5	1	7	1279	4524	602	407	524	349	562.617	383.57	4.20275	2396	0.903668	40.3543	1	0.282714	0.237939	82.2632	88.2043	11.3137	3.71556	3	41.3704	35.2279	-57.5231	259.901	0.533806	0.208988	0.0458924	0.081791	0.0367104	0.0497611	0.00077472	0.0164096	0.0266683	0.0214215	0.0294182	0.0102633	0.00356372	0.00646881	0.0180384	0.0183898	0.0130025	0.0121769	0.0176126
MP05-187	control	f	90	5	1	8	937	3008	1012	408	948	361	975.141	388.322	5.51352	1917	0.904036	34.5402	1	0.311503	0.181372	74.1343	73.7835	10	2.86209	2.23607	34.8827	31.6892	-69.5749	254.794	0.488785	0.218677	0.0473666	0.0683081	0.0500736	0.0204662	0.026902	0.00384448	0.0312831	0.0188736	0.0112307	0.0304258	0.0114377	0.00156371	0.0191052	0.00289184	0.0117083	0.0178013	0.0121832
MP05-187	control	f	90	5	1	9	345	638	300	427	271	405	284.467	414.89	1.40633	392	0.883906	20.9587	1	0.540752	0.711071	31.3577	30.0832	7.07107	3.05785	2.82843	14.3177	14.6649	-59.6129	78.0833	0.880102	0.485379	0.0213179	0.162147	0.103926	0.00986841	0.0125298	0.0251733	0.0560105	0.0315526	0.00877908	0.00798724	0.00760982	0.00432135	0.00188591	0.00639343	0.0169872	0.00244568	0.00969332
MP05-187	control	f	90	5	1	10	752	2146	1366	488	1337	414	1350.93	456.036	4.54474	1297	0.979393	30.9431	2	0.350419	0.220034	91.4574	75.1864	7	2.62439	2.23607	21.4703	18.471	13.1541	207.238	0.5798	0.168924	0.0249438	0.0320597	0.0629227	0.00494835	0.0126288	0.00587908	0.0411591	0.0307074	0.010088	0.0113391	0.00545326	0.00120447	0.0156918	0.0232025	0.0174538	0.00649603	0.00447825
MP05-187	control	f	90	5	1	11	2611	8436	1150	530	1076	416	1112.36	477.207	5.44441	4939	0.919212	57.6579	1	0.309507	0.183675	117.089	120.95	14.3178	4.58224	4	56.8458	46.1054	29.8116	422.653	0.52865	0.225854	0.0296104	0.0967261	0.047621	0.0288278	0.00398364	0.0267751	0.0440956	0.0139175	0.0114163	0.00633057	0.00886847	0.00686734	0.0275987	0.0136969	0.00950333	0.00469757	0.00778974
MP05-187	control	f	90	5	1	12	1176	2340	92	488	47	436	69.9711	461.952	1.76217	1394	0.897534	38.6953	1	0.502564	0.567482	59.2653	56.3028	13	5.08996	4.47214	30.7472	26.1327	37.0571	161.374	0.843615	0.470972	0.0342401	0.155247	0.10264	0.0262434	0.0212032	0.0402048	0.0396625	0.042092	0.00781909	0.0074001	0.0141983	0.00050591	0.00347993	0.0132435	0.0167366	0.00822229	0.0091667
MP05-187	control	f	90	5	1	13	748	2914	1777	487	1715	440	1741.22	454.219	4.95846	1941	0.807463	30.8607	4	0.256692	0.201675	63.8826	66.7083	7.2111	2.77268	2.23607	45.2679	37.6855	63.2321	215.888	0.385368	0.214019	0.0345998	0.070544	0.0372556	0.041257	0.00624246	0.0112388	0.0159794	0.0313381	0.0291395	0.00505112	0.00731659	0.0137489	0.0126732	0.0217794	0.0142692	0.015684	0.00820906
MP05-187	control	f	90	5	1	14	419	736	1549	468	1517	445	1531.02	456.217	1.61041	508	0.747965	23.0973	1	0.569293	0.620958	30.7747	31.257	7.81025	3.21273	3	20.8788	20.4263	70.8384	92.0833	0.824803	0.54248	0.144391	0.0893203	0.0346666	0.0661157	0.0155203	0.036264	0.0334531	0.0314672	0.0050928	0.0100416	0.0143868	0.00766719	0.0132502	0.0131154	0.020035	0.00866323	0.00192671
MP05-187	control	f	90	5	1	15	1392	4140	1869	561	1777	516	1821.33	533.776	5.3702	2446	0.963653	42.0993	0	0.336232	0.186213	99.0384	96.1353	9.43398	3.33364	3	32.9817	26.4589	73.1583	306.492	0.569092	0.191771	0.0118309	0.0812841	0.0471321	0.0219215	0.00717708	0.0338828	0.0323406	0.0240282	0.0151568	0.013648	0.00514557	0.0189392	0.0120585	0.0190474	0.0149657	0.00736955	0.0145393
MP05-187	control	f	90	5	1	16	2349	15755	1058	671	943	534	983.894	592.112	5.78706	4649	0.981772	54.6886	1	0.149096	0.172799	177.586	163.933	16.1245	4.43913	3.60555	43.677	33.7527	40.9872	413.31	0.50527	0.111291	0.0387802	0.0166051	0.0406988	0.0167132	0.0218618	3.25e-06	0.0183695	0.0195616	0.0113978	0.0161885	0.0136571	0.00672244	0.00708012	0.0131717	0.00846426	0.0106261	0.00913544
MP05-187	control	f	90	5	1	17	2487	13992	245	674	139	542	197.84	601.832	10.2386	6839	0.90272	56.2721	2	0.177744	0.0976692	144.021	145.726	11.3137	3.36218	2.82843	66.6443	61.9618	39.5322	565.671	0.36365	0.147233	0.0250921	0.0546229	0.0287275	0.0181339	0.00447406	0.0301663	0.00898692	0.0162534	0.0130469	0.00600863	0.0050489	0.0187735	0.00880915	0.0165081	0.00460358	0.0111061	0.00830626
MP05-187	control	f	90	5	1	18	741	1806	1251	588	1209	545	1227.75	562.287	3.20867	1110	0.756746	30.716	1	0.410299	0.311656	46.1167	48.2701	8.60233	3.04797	2.82843	29.82	30.1469	40.8687	172.853	0.667568	0.403276	0.0776336	0.11214	0.0534078	0.0416202	0.0176403	0.00300002	0.0373482	0.0344534	0.00975815	0.0173531	0.0200634	0.00204236	0.0204852	0.020771	0.0126949	0.0159351	0.021536
MP05-187	control	f	90	5	1	19	415	1050	1906	582	1876	547	1892.08	563.48	3.44588	598	0.914438	22.9868	2	0.395238	0.290201	40.5139	42.2019	7.07107	2.48745	2	18.1394	16.397	38.1657	134.054	0.69398	0.295254	0.0109773	0.138195	0.0553297	0.0240862	0.00529818	0.0566875	0.0314951	0.0275164	0.0207673	0.0036221	0.00575743	0.0189958	0.0104821	0.0195987	0.0157028	0.0129567	0.015626
MP05-187	control	f	90	5	1	20	1472	9450	405	685	315	580	372.724	629.94	8.77514	3929	0.932878	43.2921	2	0.155767	0.113958	114.676	127.201	12.7279	3.19623	2.23607	42.9287	41.3056	-33.8582	402.889	0.37465	0.115835	0.0359741	0.0403094	0.0204257	0.0384759	0.0097324	0.00669525	0.0174893	0.0049636	0.0185725	0.0149926	0.00233915	0.0178341	0.00862385	0.00235316	0.00583238	0.00971223	0.0098457
MP05-187	control	f	90	5	1	21	2472	16720	1944	707	1792	597	1875.38	653.096	8.78848	4951	0.99244	56.1021	3	0.147847	0.113785	204.346	175.317	9.84886	3.27657	3	34.2092	25.08	56.8795	522.5	0.499293	0.102403	0.0121282	0.0289207	0.034884	0.00761655	0.00801831	0.0168641	0.0171703	0.0202422	0.00904121	0.00644871	0.00550277	0.0132917	0.00861771	0.0126523	0.0133522	0.00919843	0.00627542
MP05-187	control	f	90	5	1	22	2895	19596	1270	846	1132	704	1200.55	764.774	11.191	8315	0.947881	60.7127	4	0.147734	0.0893578	167.861	172.609	13.0384	3.74051	3	58.0072	53.4847	39.6584	638.062	0.348166	0.123717	0.0139417	0.0561336	0.0266008	0.0169326	0.00224638	0.0173041	0.026537	0.00702513	0.0174702	0.00492408	0.00187399	0.00766257	0.0133786	0.00988575	0.00199127	0.0175375	0.0057785
MP05-187	control	f	90	5	1	23	879	5959	1098	777	997	718	1051.72	744.648	7.01789	1797	0.994843	33.4541	2	0.147508	0.142493	136.448	111.364	5.83095	2.31705	2	17.9408	13.8399	63.7117	278.421	0.489149	0.0902417	0.0105106	0.0193607	0.0328247	0.00997829	0.010821	0.00564987	0.0172854	0.0175283	0.00555621	0.0118626	0.00867091	0.0103235	0.00389441	0.0118913	0.0103943	0.00522239	0.0062162
MP05-187	control	f	90	5	1	24	933	3975	779	866	726	791	750.189	828.123	5.90918	1973	0.96978	34.4664	1	0.234717	0.169228	95.3871	83.6481	6.40312	2.46264	2.23607	30.5912	23.2727	33.6099	263.214	0.472884	0.169777	0.00135935	0.0527977	0.051898	0.00898107	0.0059354	0.00489999	0.0411718	0.0231998	0.0147735	0.00661108	0.00426975	0.00608401	0.0160286	0.0215964	0.0126755	0.0123504	0.00679556
MP05-187	control	f	90	5	1	25	1066	1740	223	909	194	849	206.915	880.898	1.71978	1193	0.905664	36.8412	1	0.612644	0.581471	57.7552	60.208	12.6491	4.89277	4.24264	25.9513	24.488	13.6903	151.782	0.893546	0.373718	0.0395232	0.163542	0.0686722	0.0349372	0.0174308	0.0376449	0.0501129	0.0250546	0.0130835	0.0185441	0.0101955	0.00795226	0.0109753	0.0181547	0.0118593	0.00399118	0.00469114
MP05-187	control	f	90	5	1	26	1141	4760	435	994	379	909	402.839	952.896	7.13441	2586	0.936394	38.1152	1	0.239706	0.140166	98.3226	93.2952	6.7082	2.48808	2.23607	42.1528	34.5064	-30.3532	319.836	0.441222	0.166908	0.0256261	0.0549322	0.0387599	0.0289532	0.0102349	0.00587562	0.0273406	0.0211393	0.00879737	0.00993745	0.00765285	0.00415278	0.0167497	0.0142512	0.0126687	0.0193834	0.00791912
MP05-187	control	f	90	5	1	27	2334	6960	909	1022	822	942	867.285	990.838	6.29796	4801	0.603844	54.5137	1	0.335345	0.158782	85.8215	86.3713	13.4164	4.09664	3.16228	75.5905	68.4086	43.034	429.789	0.486149	0.357511	0.0257052	0.0947863	0.0294005	0.0286427	0.0598748	0.0166644	0.0338097	0.00672196	0.0234901	0.0362562	0.00164187	0.0206889	0.0264618	0.0198437	0.0138746	0.0141977	0.00719024
MP05-187	control	f	90	5	1	28	838	1600	1312	1032	1280	982	1295.89	1007.11	2.52909	1154	0.729509	32.6646	1	0.52375	0.395399	44.5167	51.8652	10.2956	3.71484	3.16228	28.8692	30.4481	4.19795	163.196	0.72617	0.396117	0.0364683	0.175984	0.0352771	0.0151683	0.0285781	0.0479969	0.0211002	0.0258575	0.00822625	0.0241977	0.00910816	0.00102317	0.00148689	0.0277024	0.0225728	0.00815078	0.0176906
MP05-187	control	f	90	5	1	29	1483	9460	1491	1179	1405	1069	1441.92	1109.31	8.78774	4812	0.892513	43.4536	5	0.156765	0.113795	136.492	115.521	8	2.68529	2.23607	65.0333	61.5607	-27.1968	404.682	0.308188	0.139844	0.0446436	0.00476116	0.0526634	0.0262149	0.0145293	0.0144434	0.019603	0.0151329	0.0165731	0.00765028	0.00523289	0.0153898	0.0108803	0.0109041	0.00595517	0.00582049	0.015883
MP05-187	control	f	90	5	1	30	3219	12880	1154	1195	1039	1083	1087.83	1138.21	9.11941	8351	0.887138	64.02	5	0.249922	0.109656	136.809	144.627	14.3178	4.23726	3.60555	79.1752	63.1379	43.1831	607.364	0.385463	0.195944	0.0365032	0.0760055	0.0281522	0.0315447	0.0128328	0.015754	0.0277698	0.0111125	0.0176231	0.0261899	0.00825744	0.00872288	0.0155621	0.00796621	0.0116098	0.0115733	0.0228561
MP05-187	control	f	90	5	1	31	2037	8064	1609	1167	1481	1104	1546.97	1133.24	5.05867	3992	0.95468	50.9273	1	0.252604	0.19768	137.142	130.969	11.6619	3.85335	3.60555	43.7708	40.8182	69.6239	359.848	0.510271	0.151055	0.032275	0.0473345	0.0312695	0.0390305	0.011564	0.00303417	0.0147929	0.0129312	0.029493	0.023377	0.00261937	0.0113223	0.00692264	0.00155903	0.0100209	0.0118459	0.020438
MP05-187	control	f	90	5	1	32	951	2881	1778	1289	1735	1222	1752.6	1259.83	3.49145	1741	0.899548	34.7973	1	0.330094	0.286414	73.4558	68.6804	7.28011	3.12862	3	34.035	32.0871	14.5851	204.267	0.546238	0.256699	0.0891104	0.0199985	0.0316631	0.0654515	0.0142856	0.06077	0.0124635	0.0240698	0.016334	0.0184562	0.00824387	0.0191089	0.0277386	0.0111063	0.0169289	0.0172022	0.00196893
MP05-187	control	f	90	5	1	33	1740	4428	1675	1294	1593	1240	1643.12	1258.95	3.33069	2748	0.775309	47.0684	1	0.392954	0.300238	78.8375	81.0987	14.3178	4.82945	4	52.2774	49.7924	72.8498	269.865	0.633188	0.31917	0.0804267	0.0787403	0.062868	0.0469456	0.0217595	0.00866402	0.0458861	0.0227781	0.0120447	0.00837547	0.028549	0.0254737	0.0127315	0.0118095	0.0154689	0.0054135	0.00267142
MP05-187	control	f	90	5	1	34	2186	7808	1257	1417	1193	1295	1218.56	1355.55	11.8998	5855	0.882013	52.757	4	0.279969	0.0840349	131.612	121.594	8.24621	2.75254	2.23607	59.6064	62.019	-10.4107	571.742	0.373356	0.188079	0.0234234	0.0478323	0.0400244	0.0152105	0.0192735	0.00465242	0.0255072	0.0172392	0.00506209	0.0177628	0.00733626	0.00753262	0.00922745	0.00944026	0.0172764	0.013952	0.013224
MP05-187	control	f	90	5	1	35	1037	2279	844	1352	801	1299	821.694	1323.63	2.66653	1608	0.807602	36.3366	1	0.455024	0.37502	58.036	53.535	12	4.05749	3.60555	41.3621	34.2255	-26.1543	186.409	0.6449	0.419059	0.0667811	0.0958869	0.0694655	0.0606128	0.052721	0.00129928	0.0364719	0.0126461	0.0320512	0.0164739	0.0355096	0.00223339	0.00863761	0.0101307	0.00527221	0.00880833	0.00589149
MP05-187	control	f	90	5	1	36	4001	30528	1895	1563	1703	1404	1800.61	1465.39	12.6863	10937	0.953474	71.3739	4	0.13106	0.0788255	204.89	229.369	14.7648	3.71916	3	76.5014	61.7692	52.1375	798.649	0.365822	0.0968301	0.0280094	0.038482	0.0164144	0.0285994	0.00827168	0.00867938	0.0110282	0.00693038	0.0187109	0.0120556	0.00484649	0.00167732	0.00806911	0.00071179	0.00526836	0.0099496	0.0106666
MP05-187	control	f	90	5	1	37	3853	16046	1054	1554	941	1412	992.715	1475.07	11.2079	8396	0.941252	70.0414	3	0.240122	0.0892226	156.861	178.219	17	4.28251	3.16228	65.6795	52.9729	32.5467	736.66	0.458909	0.154375	0.0153121	0.0848495	0.0279409	0.0140442	0.00411289	0.0377146	0.0295636	0.0115572	0.00848469	0.00368635	0.00233412	0.0182699	0.0216164	0.0122346	0.00695519	0.00148363	0.00293461
MP05-187	control	f	90	5	1	38	2310	13176	639	1526	517	1418	591.929	1464.65	11.1256	8562	0.80015	54.2327	3	0.175319	0.0898831	143.207	124.808	13.8924	3.58015	2.82843	100.908	85.8959	-49.3022	568.292	0.269797	0.164779	0.0279331	0.0265864	0.0324461	0.0072852	0.0381799	0.00120374	0.0279909	0.0178689	0.00352592	0.0206051	0.015409	0.00505327	0.0148175	0.0112702	0.0115365	0.00549322	0.00689963
MP05-187	control	f	90	5	1	39	1484	4410	317	1520	268	1430	292.497	1488.65	4.91453	2574	0.907288	43.4682	3	0.336508	0.203478	90.8539	94.2444	15.2315	4.59183	3.16228	38.0385	38.205	-23.0521	302.735	0.576535	0.212732	0.0693885	0.0511358	0.0633184	0.0332983	0.0214584	0.00876953	0.0395467	0.024625	0.0117077	0.0140705	0.00678583	0.00643202	0.00707182	0.0134395	0.0114135	0.0134034	0.0030097
MP05-187	control	f	90	5	1	40	2100	5328	925	1604	851	1532	883.583	1574.62	3.41938	3262	0.649532	51.7088	2	0.394144	0.292451	74.641	77.8267	16.4924	5.1163	4.24264	60.4483	56.7521	-48.1599	300.392	0.643777	0.426395	0.0651583	0.107972	0.0499708	0.0268174	0.0674023	0.0106495	0.00758415	0.0182289	0.0178187	0.0453936	0.0142835	0.00951171	0.0155527	0.0162417	0.00664115	0.0212657	0.0160036
MP05-187	control	f	90	5	1	41	486	1200	1317	1590	1287	1550	1304.35	1568.41	3.81139	766	0.439465	24.8756	1	0.405	0.262371	35.3666	40.025	6.40312	2.3972	2	28.3005	31.7684	5.00161	152.569	0.634465	0.37469	0.0631595	0.0971176	0.0154479	0.0230479	0.0543193	0.0170605	0.0152857	0.03477	0.0149046	0.0448399	0.0203584	0.0275065	0.0162818	0.01512	0.00339944	0.0179751	0.018198
MP05-187	control	f	90	5	1	42	304	484	835	1594	813	1572	824.092	1582.56	1.21697	319	0.834844	19.674	1	0.628099	0.821715	26.7172	26.2488	7.61577	3.16582	2.82843	14.1421	14.7075	-42.3979	68.1838	0.952978	0.557674	0.0564855	0.174326	0.0944499	0.0363189	0.0118605	0.0021941	0.0329323	0.0305789	0.0077195	0.00898598	0.00546934	0.00567851	0.0169328	0.0073418	0.012055	0.0177221	0.013315
MP05-187	control	f	90	5	1	43	699	1288	1250	1677	1222	1631	1235.48	1652.2	1.73632	800	0.927678	29.8328	1	0.542702	0.575932	50.1107	49.2443	9	3.84243	3.60555	18.8419	18.7103	22.9012	123.497	0.87375	0.367008	0.0298114	0.145656	0.0832494	0.020072	0.00978585	0.0483764	0.0492522	0.037207	0.0148923	0.00775476	0.00290121	0.0168003	0.0149938	0.0218236	0.0197217	0.00228457	0.006246
MP05-187	control	f	90	5	1	44	403	620	1778	1668	1758	1637	1767.4	1652.42	1.69572	455	0.822976	22.6521	1	0.65	0.58972	31.4999	30.8058	7	3.05224	2.82843	18.1029	17.8943	15.3867	92.669	0.885714	0.540691	0.075138	0.145925	0.0853924	0.0594681	0.00298923	0.0260481	0.0293482	0.0326035	0.00962369	0.00061408	0.00509835	0.0108065	0.00813341	0.0089136	0.0118375	0.0133278	0.0137473
MP05-187	control	f	90	5	1	45	2928	13447	1181	1760	1062	1647	1116.6	1718.98	9.52521	7929	0.899727	61.0577	2	0.217744	0.104985	144.292	135.248	10.6301	3.50988	3	76.4929	62.9765	56.4207	592.008	0.369277	0.203807	0.0575141	0.0332647	0.0334858	0.0440068	0.0251738	0.0179067	0.00961621	0.0229679	0.0203235	0.0184726	0.00352896	0.00899534	0.00790896	0.0127013	0.0124902	0.0101897	0.00872345
MP05-187	control	f	90	5	1	46	399	1120	1464	1722	1429	1690	1448.33	1708.23	2.16062	534	0.945785	22.5394	2	0.35625	0.462829	44.8214	43.2782	7.81025	3.00262	2.82843	15.2024	14.5577	50.7593	104.083	0.747191	0.271235	0.0538432	0.0890513	0.0752367	0.0434855	0.0122079	0.0301532	0.0417161	0.0353737	0.0231631	0.00734288	0.00489382	0.0260239	0.00689645	0.0202858	0.0196935	0.00852646	0.00406397
MP05-187	control	f	90	5	1	47	1604	3510	938	1773	893	1695	914.095	1735.74	2.35918	2047	0.895442	45.1916	1	0.45698	0.423875	73.7111	84.1724	14.7648	5.18167	4.47214	37.0005	32.8145	-29.5444	218.066	0.783586	0.287894	0.0261847	0.151423	0.0416421	0.030933	0.00637614	0.0583354	0.0310535	0.0225065	0.0211352	0.00484009	0.00658905	0.0147369	0.0164134	0.0231294	0.0126093	0.00871976	0.00286723
MP05-187	control	f	90	5	1	48	1583	3640	684	1782	619	1726	652.457	1749.07	3.1315	2166	0.821907	44.8947	1	0.43489	0.319336	65.4938	72.4707	14.3178	5.09735	4.24264	40.697	37.3067	55.577	249.587	0.73084	0.382762	0.0312928	0.171607	0.0499892	0.0421187	0.0173023	0.0343964	0.0290802	0.0233468	0.0233802	0.0224155	0.00678608	0.014971	0.0130241	0.0175326	0.0106703	0.00312567	0.00992356
MP05-187	control	f	90	5	1	49	1400	2961	1535	1797	1488	1734	1513.29	1758.35	3.5244	2144	0.75742	42.2201	1	0.472813	0.283736	60.8209	66.8506	14	4.50892	3.60555	44.1129	39.7117	25.8625	249.007	0.652985	0.377217	0.0554168	0.150655	0.0366662	0.0509528	0.0174316	0.0331848	0.0243869	0.0203686	0.0215111	0.0010946	0.0247541	0.00629986	0.00983223	0.0212946	0.0108923	0.00671192	0.0115237
MP05-187	control	f	90	5	1	50	568	2160	1238	1910	1211	1830	1223.05	1869.43	6.33972	1303	0.978036	26.8924	4	0.262963	0.157736	85.1781	81.7435	5.09902	2.06204	2	21.2706	17.7544	-13.3971	212.723	0.435917	0.10785	0.00384586	0.0470274	0.0275951	0.0115636	0.0032696	0.0224676	0.0205326	0.0145841	0.015914	0.00178822	0.00253419	0.00993403	0.0142088	0.0109413	0.00991704	0.0139691	0.00271589
MP05-187	control	f	90	5	1	51	393	595	1306	1875	1289	1840	1296.34	1855.72	1.47523	418	0.898435	22.3692	1	0.660504	0.677862	34.3017	34.0588	7.28011	3.23553	3	14.3674	15.0621	-8.31244	85.3553	0.940191	0.431365	0.0468651	0.16023	0.0896575	0.0203243	0.0216427	0.0446377	0.0453962	0.0330675	0.0105046	0.0191901	0.00866871	0.00419167	0.00982673	0.00855424	0.0193641	0.00421826	0.00815533
MP05-187	control	f	90	5	1	52	476	918	832	1932	814	1881	822.75	1905.67	3.34916	747	0.966153	24.6183	1	0.518519	0.298582	58.473	50.4876	5.65685	2.40737	2.23607	16.3122	15.0843	-3.95649	141.539	0.637216	0.237765	0.0260919	0.0619638	0.0715778	0.0350423	0.00947217	0.00811723	0.0355799	0.0363999	0.0280119	0.0163545	0.00376412	0.00731454	0.0108234	0.0182648	0.0222347	0.0158351	0.0219243
MP05-187	control	f	90	5	1	53	549	1548	920	1942	884	1899	901.142	1915.21	3.21168	867	0.872977	26.4388	1	0.354651	0.311364	48.7713	50.2195	6.40312	2.61749	2.23607	26.6281	23.7888	-33.5772	148.853	0.633218	0.277164	0.0653106	0.0845843	0.0648381	0.028401	0.00393299	0.00966154	0.0491546	0.0188972	0.0167985	0.0112518	0.0117465	0.0141551	0.0233617	0.00896813	0.0152856	0.0206415	0.010411
MP05-187	control	f	90	6	1	1	592	2035	1558	53	1503	16	1526.65	30.7416	4.44538	1242	0.88599	27.4547	1	0.290909	0.224953	55.3387	57.3847	7	2.43585	2	32.587	25.6608	62.2633	181.853	0.476651	0.228897	0.0312493	0.0910461	0.0429142	0.0225452	0.00938586	0.0346424	0.022295	0.0314969	0.0134088	0.0067235	0.00930091	0.0137804	0.0192421	0.0262974	0.0161072	0.00972611	0.00352477
MP05-187	control	f	90	6	1	2	915	1260	107	98	77	56	91.7585	75.6	1.21767	966	0.749022	34.1323	1	0.72619	0.821242	42.2498	41.2311	13.3417	5.40473	5	27.212	27.9924	13.9466	118.326	0.947205	0.676272	0.0542446	0.163394	0.0945954	0.0235603	0.00512603	0.0278428	0.0154381	0.0203187	0.0190655	0.0137539	0.00673893	0.00358119	0.0199938	0.00922624	0.00129287	0.0122132	0.0119622
MP05-187	control	f	90	6	1	3	2169	10125	783	182	702	57	736.972	98.0124	10.6334	6503	0.913724	52.5515	3	0.214222	0.0940433	134.266	130.92	12.1655	3.34165	2.82843	66.7083	54.5571	16.6536	538.357	0.333538	0.160975	0.0537095	0.026742	0.0457504	0.026884	0.0217115	0.00577904	0.0164508	0.0210786	0.0211577	0.0120354	0.00530499	0.00749489	0.0136397	0.0195475	0.0095698	0.0130882	0.0055463
MP05-187	control	f	90	6	1	4	816	1872	1425	176	1399	104	1412.64	141.615	4.68738	1450	0.944685	32.233	1	0.435897	0.213339	70.6015	71.3442	9.21954	2.85764	2.23607	25	23.1559	-2.86258	219.238	0.562759	0.203618	0.0161137	0.0913782	0.0444034	0.0251072	0.00365998	0.0309508	0.0366512	0.0181889	0.0218563	0.00673576	0.00566098	0.00520978	0.0253309	0.00861848	0.0118858	0.011726	0.0128875
MP05-187	control	f	90	6	1	5	1256	4615	1291	233	1226	162	1255.29	191.825	4.14554	2333	0.94653	39.9899	1	0.272156	0.241223	93.7395	86.6833	8.24621	3.20723	3	38.5952	30.2419	-43.7421	255.794	0.538363	0.212828	0.0274338	0.0683594	0.0522251	0.0403068	0.00797061	0.00758384	0.0299536	0.0257924	0.030547	0.0186542	0.0066964	0.00422053	0.00555331	0.0155826	0.017447	0.0147157	0.0219494
MP05-187	control	f	90	6	1	6	553	1120	1179	230	1139	202	1159.17	216.049	1.77019	631	0.9305	26.5349	1	0.49375	0.564911	45.078	45.793	8.94427	3.40655	3	17.9352	16.5118	-55.514	110.912	0.876387	0.335766	0.0316272	0.145299	0.0679357	0.0316183	0.0156369	0.0527729	0.0399956	0.0329042	0.016513	0.0179313	0.0116395	0.0177738	0.0127686	0.0221797	0.0181594	0.00272394	0.00956896
MP05-187	control	f	90	6	1	7	3254	16891	474	384	341	257	421.91	320.906	11.7819	11019	0.791337	64.3671	2	0.192647	0.0848763	146.448	149.402	11.3137	3.46822	3	108.573	89.5354	39.7022	694.098	0.295308	0.178389	0.0295259	0.0555782	0.0226359	0.0319747	0.0108942	0.00501652	0.0138022	0.0171817	0.027803	0.00225708	0.00580596	0.0069112	0.00516532	0.019297	0.00587516	0.02074	0.00992676
MP05-187	control	f	90	6	1	8	946	4140	1284	464	1239	372	1266.79	408.921	6.59032	2427	0.954236	34.7057	1	0.228502	0.151738	112.591	97.3088	7.2111	2.57213	2.23607	34.9953	33.6709	15.2416	279.901	0.389782	0.127203	0.0302732	0.0200319	0.0354788	0.0336263	0.0107793	0.0121588	0.0201891	0.0200619	0.015652	0.0146063	0.00516413	0.0137412	0.0145933	0.0052805	0.0148736	0.00746576	0.0166423
MP05-187	control	f	90	6	1	9	1661	7728	363	481	271	397	312.268	450.269	11.7015	4616	0.69074	45.9875	3	0.214933	0.085459	91.5493	95.5092	9	2.64563	2.23607	75.1164	66.1996	-47.376	494.209	0.359835	0.206836	0.0188578	0.0742998	0.0195836	0.0261089	0.0301886	0.0133294	0.00597037	0.00845973	0.0244683	0.0264728	0.0091122	0.00437444	0.0127434	0.00512098	0.0130615	0.0162043	0.0196626
MP05-187	control	f	90	6	1	10	371	1008	1333	436	1291	412	1311.15	422.949	3.40054	656	0.878066	21.7341	2	0.368056	0.294071	43.1709	44.0114	6	2.24036	2	21.6313	20.659	71.1062	125.912	0.565549	0.243868	0.0219402	0.0957316	0.0433487	0.0342905	0.0158954	0.0247726	0.0202014	0.0295093	0.0310589	0.0239509	0.00537919	0.00905423	0.0121938	0.0267769	0.0160796	0.0175896	0.0228526
MP05-187	control	f	90	6	1	11	314	420	610	468	590	447	599.939	457.299	1.14148	335	0.463546	19.9949	1	0.747619	0.876052	21.3706	21.9545	9	3.45616	3	18.3848	18.9359	24.7255	67.1127	0.937313	0.822801	0.00900799	0.134152	0.0369286	0.00899222	0.0191395	0.0714984	0.0157379	0.023299	0.00686082	0.00808331	0.0171347	0.0187469	0.00597061	0.00554671	0.00614451	0.0027096	0.00693792
MP05-187	control	f	90	6	1	12	1760	5720	979	572	927	462	952.065	515.714	7.44999	3759	0.933387	47.3382	0	0.307692	0.134228	122.165	112.058	10	3.01533	2.82843	43.9905	43.8416	10.4456	405.919	0.46821	0.178458	0.0317418	0.047458	0.0413996	0.03922	0.00371233	0.00477717	0.0131193	0.0236661	0.027378	0.0106548	0.00095723	0.0245419	0.00231521	0.0136994	0.0153954	0.0116629	0.0139416
MP05-187	control	f	90	6	1	13	387	1104	125	536	102	488	111.109	511.966	3.6325	687	0.965914	22.1978	1	0.350543	0.275293	55.8875	48.0521	5.38516	2.19429	2	15.9516	14.4671	13.363	132.912	0.563319	0.213401	0.0348118	0.0480365	0.0618131	0.0440022	0.0199961	0.00340472	0.0304895	0.0253875	0.0276013	0.0291759	0.00782827	0.011568	0.0160339	0.0120739	0.0124943	0.0177752	0.0170997
MP05-187	control	f	90	6	1	14	2341	7110	417	595	338	505	384.621	544.565	5.96856	4816	0.829215	54.5954	1	0.329255	0.167545	100.091	111.946	12.2066	3.97197	3.60555	64.4067	55.944	47.3166	419.025	0.486088	0.237843	0.0483743	0.0933993	0.0232079	0.0524929	0.00960259	0.00799062	0.0117952	0.0122364	0.0287954	0.0133061	0.0046052	0.0350133	0.0144969	0.00411521	0.0107949	0.0225169	0.0104839
MP05-187	control	f	90	6	1	15	3398	12222	1406	660	1309	534	1356.79	590.488	7.04273	8225	0.651628	65.7759	2	0.278023	0.14199	112.317	131.867	18.9737	5.29377	4	94.259	85.1969	22.4578	548.387	0.413131	0.245721	0.0388262	0.0949124	0.0240739	0.0404396	0.0264164	0.0249193	0.0353892	0.0172419	0.0120455	0.0216831	0.00779131	0.0156422	0.0314243	0.0091304	0.00566822	0.00452092	0.0107674
MP05-187	control	f	90	6	1	16	1989	7384	634	661	530	590	598.427	623.396	9.13601	5540	0.791422	50.3237	1	0.269366	0.109457	110.792	110.86	11.3137	3.2723	2.82843	68.5893	67.7238	-62.234	477.86	0.359025	0.20606	0.0633186	0.0257935	0.0433645	0.0393465	0.0206527	0.0347392	0.0135226	0.0152468	0.0083017	0.0143748	0.00841332	0.0277215	0.0213387	0.00523296	0.0148708	0.0156148	0.00407263
MP05-187	control	f	90	6	1	17	491	961	501	680	470	649	485.181	667.699	1.74183	587	0.745323	25.0032	1	0.510926	0.574107	33.4047	33.541	8.06226	3.31932	3	22.4692	22.271	-55.9473	103.669	0.836457	0.536752	0.0928482	0.133218	0.0556802	0.048749	0.0587364	0.00722516	0.0251699	0.0224911	0.00758864	0.0200947	0.0313479	0.00841023	0.0135133	0.0110706	0.0123299	0.00601735	0.0147222
MP05-187	control	f	90	6	1	18	486	1000	270	703	230	678	250.154	690.126	3.83064	805	0.881567	24.8756	1	0.486	0.261053	45.5573	42.1545	5	2.22657	2	24	21.5057	-77.1616	152.953	0.603727	0.346791	0.0527571	0.0849991	0.0696773	0.0323526	0.0255838	0.0008531	0.0374063	0.0355092	0.0216139	0.0284636	0.00578124	0.00403274	0.0105089	0.0134475	0.0259294	0.0177904	0.0235921
MP05-187	control	f	90	6	1	19	1107	3588	1016	745	938	699	985.33	722.945	4.82882	2341	0.911841	37.543	1	0.308528	0.20709	84.6132	80.0562	11.1803	3.41977	2.82843	41.7186	34.7374	-81.0737	259.179	0.472875	0.219719	0.0584247	0.0453337	0.0621797	0.0403171	0.0188728	0.0077841	0.0278494	0.0329079	0.0236349	0.0127445	0.00538534	0.0065201	0.00761304	0.0257721	0.0129481	0.0128046	0.0055638
MP05-187	control	f	90	6	1	20	850	1372	355	741	306	713	326.008	726.961	1.62235	937	0.880529	32.8976	1	0.619534	0.61639	49.5701	51.6236	12.3693	4.60572	4	24.5543	23.4959	72.3448	131.64	0.90715	0.406099	0.0632204	0.157136	0.0794428	0.036007	0.00990595	0.0391556	0.0405393	0.0323298	0.0122989	0.00969606	0.00120281	0.00852312	0.00720057	0.0149873	0.0166275	0.00586892	0.014549
MP05-187	control	f	90	6	1	21	554	1240	1770	807	1739	767	1755.83	790.785	2.23763	821	0.515567	26.5589	2	0.446774	0.446902	32.336	39.2046	9.89949	3.62403	3	28.2013	27.7071	58.5456	124.811	0.674787	0.452033	0.122694	0.122788	0.0132472	0.0579097	0.0518153	0.0272777	0.00671647	0.0317851	0.00848032	0.0196328	0.0154737	0.0218141	0.00696126	0.00855156	0.00320079	0.0150622	0.0055516
MP05-187	control	f	90	6	1	22	1998	10560	238	854	106	774	157.456	812.524	8.6131	5027	0.978266	50.4374	3	0.189205	0.116102	161.979	144.9	12.8062	3.65753	2.82843	45.5498	33.587	65.1011	465.032	0.397454	0.121163	0.0251414	0.03177	0.0355778	0.0228894	0.0155176	0.00162181	0.0229582	0.0149473	0.0102215	0.0251577	0.0068687	0.00289571	0.00372326	0.00930464	0.0091188	0.00710552	0.0148979
MP05-187	control	f	90	6	1	23	1551	5376	1089	887	1005	823	1052.24	847.746	5.59602	2972	0.883384	44.4387	1	0.288504	0.178698	91.3153	88.955	9.84886	3.303	3	42.779	42.7949	52.2553	330.256	0.521871	0.249064	0.037647	0.0779532	0.0554043	0.0322648	0.00929706	0.0227344	0.0302517	0.00925918	0.0314642	0.00287162	0.0182332	0.0154853	0.00512266	0.00904318	0.0131736	0.0231562	0.0057816
MP05-187	control	f	90	6	1	24	738	2597	1798	878	1745	829	1769.28	848.218	5.96539	1533	0.905057	30.6537	2	0.284174	0.167634	67.3484	68.6804	7.07107	2.32426	2	31.0579	28.6426	-56.7924	235.208	0.481409	0.199205	0.0254532	0.0796008	0.0359906	0.0361841	0.00230921	0.0186242	0.0229954	0.0205011	0.0209534	0.0165198	0.00517274	0.00890979	0.0206472	0.0077221	0.0150417	0.00324774	0.015659
MP05-187	control	f	90	6	1	25	5085	34980	1391	1081	1232	861	1291.83	973.617	18.3649	20086	0.943845	80.4638	1	0.145369	0.0544518	241.091	221.472	13.6015	3.4728	3	113.946	79.654	24.8389	1083.29	0.253161	0.131853	0.0052328	0.044919	0.0346498	0.00746881	0.00198947	0.0282811	0.0207682	0.0124429	0.00976964	0.00306397	0.00540117	0.0156302	0.012503	0.0129289	0.00817101	0.00887346	0.0107927
MP05-187	control	f	90	6	1	26	890	3654	1557	921	1470	879	1509.07	900.457	8.84908	2368	0.915937	33.6628	4	0.243569	0.113006	89.6153	86.7006	6.08276	2.18405	2	39.7449	35.9646	83.8881	314.593	0.375845	0.150749	0.0340138	0.0419027	0.0278562	0.030362	0.0141656	0.0157729	0.0150086	0.00994608	0.010756	0.0225269	0.0040565	0.0273895	0.00948526	0.00964937	0.00802773	0.0119502	0.0120478
MP05-187	control	f	90	6	1	27	584	1064	54	922	16	894	31.6661	907.104	2.62827	811	0.664941	27.2685	1	0.548872	0.380478	34.7805	38.6264	10.2956	3.57414	3	25.9932	25.9774	72.174	138.882	0.720099	0.458976	0.0333221	0.187762	0.040641	0.017752	0.0162487	0.0285492	0.0433756	0.00950026	0.00874479	0.0169235	0.0254253	0.0107924	0.019479	0.00316056	0.00904847	0.0101077	0.0135262
MP05-187	control	f	90	6	1	28	2125	7954	1936	993	1839	911	1881.88	953.042	7.92635	4551	0.794945	52.0157	2	0.267161	0.126161	94.8159	96.2549	11.4018	3.43348	3	54.3205	57.523	69.611	460.067	0.46693	0.284381	0.0420331	0.0881451	0.0385544	0.0324436	0.0199624	0.00945932	0.0267582	0.0133972	0.0148748	0.0255941	0.0221775	0.0011907	0.00888903	0.0138803	0.00381609	0.0118891	0.0152155
MP05-187	control	f	90	6	1	29	382	640	978	976	946	956	960.081	966.207	1.48485	406	0.912379	22.054	1	0.596875	0.673467	34.8199	34.8855	7.2111	3.17921	3	14.3108	14.2534	65.8536	84.4264	0.940887	0.399653	0.0372441	0.160278	0.0862778	0.00900351	0.0103169	0.0468964	0.0518026	0.0360857	0.00640252	0.00244658	0.00179162	0.0118289	0.00906675	0.0199138	0.0179558	0.00148836	0.008972
MP05-187	control	f	90	6	1	30	1144	2772	1001	1034	935	992	967.538	1011.19	2.20809	1362	0.956683	38.1652	1	0.412698	0.452881	73.6737	73.5731	12	4.26824	4	24.6603	21.4488	63.4573	178.167	0.839941	0.26909	0.009647	0.12205	0.0615212	0.0145962	0.00164737	0.0580634	0.0407407	0.0323306	0.0151895	0.00340305	0.00201498	0.0289405	0.0179371	0.0256133	0.0199542	0.00977817	0.00115126
MP05-187	control	f	90	6	1	31	484	1794	809	1020	740	994	775.153	1003.57	5.86838	973	0.979491	24.8243	1	0.269788	0.170405	74.2913	68.1836	5	1.91799	2	21.5988	14.9686	80.4654	188.924	0.497431	0.132007	0.0240162	0.0425227	0.0340282	0.0243095	0.0148814	0.0103126	0.0187367	0.0144918	0.0169931	0.0226167	0.00822078	0.00696257	0.00302927	0.00470778	0.00917077	0.0136323	0.0150685
MP05-187	control	f	90	6	1	32	1190	2784	1615	1065	1557	1017	1591.5	1041.69	2.18723	1480	0.894933	38.925	1	0.427443	0.4572	63.2769	67.8012	14.3178	4.86983	4.12311	31.8198	28.2341	54.1837	180.853	0.804054	0.329596	0.0791861	0.119431	0.0750907	0.0342076	0.0202886	0.0323176	0.0468265	0.026104	0.0059019	0.010419	0.00612454	0.014442	0.0191133	0.00809642	0.0128772	0.00445665	0.0167071
MP05-187	control	f	90	6	1	33	498	999	747	1068	720	1031	733.96	1048.06	2.98213	747	0.822623	25.1808	1	0.498499	0.335331	38.425	40.4969	8.06226	2.74383	2.23607	24.6045	21.848	18.9698	136.61	0.666667	0.385101	0.0323189	0.152085	0.0603824	0.012743	0.0208189	0.0418256	0.0404665	0.0115458	0.00725541	0.0279549	0.0229574	0.0173629	0.00485785	0.00693634	0.0185243	0.00783643	0.0144318
MP05-187	control	f	90	6	1	34	780	2052	1874	1157	1838	1100	1856.73	1128.73	3.21576	1355	0.894184	31.5139	1	0.380117	0.310969	60.2677	62.6099	8	3.05488	2.82843	31.1166	26.9818	13.9542	177.539	0.575646	0.253349	0.0387328	0.100606	0.0429845	0.0422198	0.00885539	0.0237608	0.0258819	0.0296835	0.0288206	0.0183133	0.00737033	0.0021303	0.0120066	0.0276014	0.0149174	0.0169715	0.016205
MP05-187	control	f	90	6	1	35	820	1638	1510	1209	1471	1167	1491.35	1190.21	1.89617	1025	0.855573	32.3119	1	0.50061	0.527379	48.0465	45.2548	10.6301	4.1198	3.60555	26.3286	24.8728	-48.5347	139.782	0.8	0.509296	0.0931863	0.111593	0.0905673	0.0723156	0.0139729	0.0137644	0.0271803	0.0342513	0.0163851	0.00518723	0.00826731	0.00933132	0.0120863	0.0144303	0.00833907	0.00882729	0.00251067
MP05-187	control	f	90	6	1	36	785	2035	1720	1231	1683	1176	1700.2	1202.03	4.35369	1282	0.859954	31.6148	1	0.385749	0.22969	55.9505	55.3173	7.61577	2.7486	2.23607	30.615	28.5555	-19.1395	207.238	0.612324	0.3258	0.0928015	0.0641352	0.038511	0.0718973	0.00841076	0.0475824	0.0150006	0.0302037	0.0181675	0.011608	0.00886266	0.0274526	0.00734002	0.0225533	0.0126904	0.00410259	0.0125937
MP05-187	control	f	90	6	1	37	2054	4136	1847	1288	1803	1194	1824.61	1246.71	2.66572	2701	0.930324	51.1394	1	0.496615	0.375133	93.4787	99.0202	17.1172	5.61104	5	37.9482	34.2822	-18.1226	262.309	0.760459	0.266465	0.0358223	0.122523	0.0559627	0.0316736	0.00459031	0.0478982	0.0408755	0.0257951	0.0166391	0.00697369	0.00236122	0.0159155	0.0205439	0.0173228	0.0164464	0.00525466	0.0097929
MP05-187	control	f	90	6	1	38	1714	7665	382	1314	309	1209	343.193	1271.54	6.85923	4293	0.843893	46.7154	1	0.223614	0.145789	97.9666	104.48	10.4403	3.22004	2.82843	68.0893	52.5601	-3.08237	384.369	0.399255	0.199296	0.0424005	0.0689873	0.0388538	0.0185524	0.00816127	0.0346436	0.0279943	0.0124501	0.0130836	0.00151813	0.0159827	0.0214499	0.0180714	0.0121616	0.0106473	0.0121352	0.00615106
MP05-187	control	f	90	6	1	39	1464	3417	608	1286	541	1235	567.158	1263.49	2.08955	1833	0.921532	43.1743	1	0.428446	0.478571	77.7137	75.213	13.0384	4.99611	4.47214	32.1659	30.1764	56.9359	196.066	0.798691	0.329507	0.087498	0.0806266	0.0613104	0.0746451	0.0277424	0.0190829	0.0203253	0.028413	0.0265271	0.0244889	0.0178594	0.013228	0.0125628	0.0156529	0.0129122	0.00513004	0.00433168
MP05-187	control	f	90	6	1	40	1252	2898	1165	1307	1119	1244	1140.01	1268.99	3.07254	1797	0.803278	39.9261	1	0.432022	0.325463	62.167	62.2013	12.1655	4.11317	3.60555	42.9288	37.027	6.002	219.865	0.696717	0.404806	0.0955077	0.0905948	0.0793283	0.0430357	0.0193894	0.00274555	0.0455838	0.00100862	0.0311457	0.0158511	0.0228381	0.00771241	0.0105227	0.00770708	0.00903582	0.0181089	0.00703114
MP05-187	control	f	90	6	1	41	1862	6319	1934	1363	1845	1292	1890.54	1332.52	5.48199	4232	0.873472	48.6906	2	0.294667	0.182415	92.1583	90.5539	11.0454	4.10731	3.16228	58.729	44.8695	-82.016	358.149	0.439981	0.266288	0.0405066	0.0968421	0.0435394	0.034532	0.021104	0.0220533	0.0401034	0.00717659	0.0266089	0.0191318	0.0153856	0.00650663	0.0220573	0.00628744	0.00221392	0.0239439	0.0145316
MP05-187	control	f	90	6	1	42	1341	4788	876	1401	819	1317	846.176	1354.83	4.14261	2204	0.956448	41.3209	1	0.280075	0.241394	96.038	88.5494	8.94427	3.31228	3	36.021	28.0338	22.8372	264.214	0.608439	0.217755	0.0399717	0.0640961	0.0639051	0.025447	0.0108779	0.0226032	0.036791	0.0270424	0.0199912	0.0145516	0.00622094	0.0201595	0.0116274	0.0175272	0.0136425	0.0166447	0.0133693
MP05-187	control	f	90	6	1	43	1934	12936	457	1418	310	1330	381.847	1367.42	9.00556	5467	0.887766	49.623	4	0.149505	0.111043	132.043	154.003	13	3.47324	2.82843	62.5107	60.779	-62.9023	467.831	0.353759	0.103719	0.0338521	0.0356092	0.0113508	0.0343439	0.00587868	0.00379892	0.0163789	0.00940783	0.0164247	0.0133833	0.00318895	0.0110488	0.00950996	0.0087185	0.00622533	0.0109456	0.012798
MP05-187	control	f	90	6	1	44	1825	8142	1036	1413	918	1344	970.693	1367.27	7.11195	4045	0.927768	48.2044	1	0.224146	0.140608	117.131	132.883	11.6619	3.64534	2.82843	45.9396	43.7081	65.8046	403.86	0.451174	0.131448	0.0268221	0.062563	0.0233577	0.0337282	0.00441653	0.0155417	0.018742	0.0121843	0.026206	0.00619008	0.00230706	0.00922523	0.0113218	0.0113023	0.00802935	0.0151798	0.00520358
MP05-187	control	f	90	6	1	45	1545	5586	231	1411	133	1354	183.781	1380.55	3.95021	2244	0.965876	44.3526	2	0.276584	0.253151	102.298	105.309	13.6015	4.21803	3.60555	28.7407	26.4956	-59.2785	276.936	0.688503	0.177381	0.0214799	0.082874	0.0397198	0.0256067	0.00914315	0.0227451	0.0441017	0.0139682	0.0125267	0.0164629	0.00443349	0.00789224	0.0277438	0.0161473	0.00795071	0.00257375	0.0137869
MP05-187	control	f	90	6	1	46	1566	4320	1187	1485	1115	1425	1143.45	1453.41	7.10594	2998	0.693135	44.653	2	0.3625	0.140727	78.0362	74.0405	13	3.48869	2.82843	56.4752	56.2491	-71.3136	373.948	0.522348	0.345972	0.0460436	0.0559842	0.0501079	0.0235525	0.0470981	0.0510866	0.0292662	0.00405702	0.00823864	0.0355138	0.0172013	0.0260165	0.00440381	0.0152635	0.0127451	0.0236252	0.0194572
MP05-187	control	f	90	6	1	47	700	1274	305	1507	279	1458	292.156	1480.37	2.61061	953	0.924089	29.8541	1	0.549451	0.383053	53.3182	49.0306	7.2111	3.148	3	24.2967	20.377	2.1823	151.539	0.734523	0.369684	0.0495552	0.107328	0.0898572	0.0383452	0.0224007	0.00652231	0.0590078	0.0253372	0.0294576	0.0146441	0.00787113	0.0043575	0.0118932	0.0192156	0.0074878	0.0201659	0.00435577
MP05-187	control	f	90	6	1	48	770	1197	1151	1533	1094	1512	1121.56	1522.76	2.59294	946	0.946151	31.3113	1	0.643275	0.385662	58.4523	57.0701	9	3.45138	3	20	18.9226	-89.7994	158.397	0.813953	0.301011	0.0292956	0.120879	0.0679571	0.0294858	0.0203316	0.0380433	0.0493547	0.0234302	0.0164985	0.0226798	0.0135574	0.0172815	0.0208874	0.0142301	0.0104289	0.00834227	0.0132449
MP05-187	control	f	90	6	1	49	1164	1920	603	1577	543	1545	569.169	1560.18	2.08098	1496	0.861089	38.4974	2	0.60625	0.480542	56.8483	63.3246	12.6491	5.0893	4.47214	28.593	28.9048	76.5418	174.468	0.778075	0.369589	0.0473957	0.170002	0.0598124	0.0313615	0.0144705	0.0488816	0.0395244	0.0195812	0.0233609	0.0186774	0.00585325	0.00405461	0.0122325	0.00477967	0.0113409	0.0104425	0.00153017
MP05-187	control	f	90	6	1	50	1474	4140	1509	1652	1449	1583	1478.73	1613.96	2.42888	1908	0.953031	43.3215	1	0.356039	0.411713	83.6146	80.0562	12.8062	4.73389	4.12311	28.7108	25.3246	42.8651	212.108	0.772537	0.292831	0.00169237	0.118439	0.0725309	0.018165	0.00686495	0.0651884	0.0380308	0.0371489	0.00673689	0.0056077	0.00593024	0.0317532	0.0175123	0.0244158	0.0201509	0.00574585	0.00318972
MP05-187	control	f	90	6	1	51	548	713	1292	1672	1269	1641	1279.65	1654.63	1.21193	575	0.720893	26.4147	1	0.768583	0.82513	32.1144	31.9061	10.7703	4.2569	4	21.5035	22.2568	-11.4318	91.3553	0.953043	0.679433	0.0716857	0.159267	0.0884018	0.0181619	0.021031	0.0175549	0.0140669	0.0144405	0.0151954	0.0185019	0.0203601	0.0146018	0.0176344	0.00390138	0.0168466	0.0125249	0.00754652
MP05-187	control	f	90	6	1	52	3029	14042	1891	1785	1772	1667	1826	1715.29	11.7097	9732	0.75771	62.1019	4	0.21571	0.085399	132.269	121.795	11.1803	3.50156	3	110.686	86.3174	36.9278	667.618	0.311241	0.229591	0.0311578	0.0506571	0.0363573	0.0213469	0.0386029	0.00092474	0.0298148	0.00295097	0.0307695	0.0273854	0.00515367	0.0197718	0.00363699	0.0111454	0.00741541	0.0101213	0.0170442
MP05-187	control	f	90	6	1	53	1690	7957	681	1781	572	1708	630.74	1753.3	7.31081	4408	0.923676	46.3872	1	0.212392	0.136784	135.626	120.067	8.24621	2.84684	2.82843	49.9351	51.9685	68.1615	394.032	0.383394	0.149263	0.0361954	0.022499	0.0378167	0.0354093	0.0105797	0.0294906	0.0132496	0.0176478	0.0139843	0.0126303	0.00712928	0.0211585	0.0127564	0.00954489	0.0103232	0.0141084	0.00312124
MP05-187	control	f	90	6	1	54	3077	11466	1021	1846	930	1720	969.589	1786.22	5.27423	6028	0.900453	62.592	1	0.268359	0.189601	118.15	129.808	17.6918	5.31783	4.12311	56.5006	51.3896	25.1588	451.594	0.510451	0.232353	0.0280024	0.111373	0.0401347	0.0197885	0.0107765	0.0470247	0.0350167	0.0103498	0.00761725	0.0144726	0.00468761	0.0189378	0.0256897	0.00753736	0.0123088	0.00534486	0.0104679
MP05-187	control	f	90	6	1	55	2707	6557	1455	1836	1376	1753	1421.13	1799.41	6.0143	4182	0.797619	58.7083	1	0.412841	0.16627	97.4337	91.7061	15.6525	4.34591	3.60555	58.5716	58.7683	-38.0522	452.316	0.647298	0.409824	0.0538817	0.0802009	0.0738423	0.0515965	0.0170235	0.0385314	0.0304782	0.0105038	0.0234118	0.0210771	0.00950828	0.0128452	0.0215595	0.00980326	0.0160436	0.00831844	0.0135361
MP05-187	control	f	90	6	1	56	2367	8364	1264	1878	1162	1796	1218.05	1835.2	5.86539	4812	0.889413	54.8977	1	0.282999	0.170492	107.927	123.223	15.2315	4.41493	3.60555	64.0384	49.3341	55.0247	417.688	0.491895	0.198482	0.0220544	0.101541	0.0324935	0.0200322	0.00376361	0.0380063	0.0309477	0.0145563	0.0187767	0.00871322	0.00419995	0.0149584	0.0206734	0.0160513	0.00888	0.0185526	0.00817638
MP05-187	control	f	90	6	1	57	568	1210	1725	1893	1703	1838	1713.73	1866.92	2.484	667	0.96608	26.8924	1	0.469421	0.402576	54.8409	57.2451	8	3.02202	2.82843	15.9279	14.1623	19.18	133.154	0.851574	0.22069	0.0149432	0.110641	0.0481798	0.0084392	0.00697649	0.0541522	0.0401444	0.0236739	0.00491675	0.00701288	0.00448707	0.0264794	0.0255708	0.0209095	0.014869	0.00493134	0.00573507
MP05-187	control	f	90	6	1	58	1652	4680	126	1948	61	1876	94.0182	1912.13	5.46898	3078	0.704084	45.8627	2	0.352991	0.182849	72.1641	79.3977	9.21954	3.50005	3	56.9516	51.2449	15.9874	336.948	0.536712	0.326062	0.0674871	0.100147	0.0389506	0.020381	0.0297945	0.0225939	0.0198421	0.0241925	0.0167694	0.0316817	0.00482096	0.0275374	0.0229702	0.0274231	0.011567	0.0131057	0.0176458
MP05-187	control	f	90	7	1	1	372	675	1300	110	1275	83	1287.09	94.2097	1.53355	424	0.842092	21.7634	1	0.551111	0.652084	30.6198	30.5287	8.06226	3.16113	2.82843	16.2635	16.5143	-41.8207	84.669	0.877358	0.508203	0.0870595	0.148399	0.0757396	0.0645273	0.0226871	0.00532947	0.0310521	0.020478	0.0042679	0.0149069	0.00540359	0.00543376	0.0103946	0.0161481	0.015144	0.0134536	0.0113285
MP05-187	control	f	90	7	1	2	686	1014	1934	152	1895	126	1912.53	137.945	1.48792	776	0.821392	29.5541	1	0.676529	0.672079	40.8312	39.5601	9.84886	4.06315	4	24.2794	23.2887	-77.673	113.255	0.884021	0.556483	0.0831113	0.140999	0.0888343	0.0570843	0.00977995	0.00812711	0.030576	0.0284644	0.00607674	0.00631362	0.0200137	0.00720837	0.00698496	0.00519889	0.0227887	0.0134169	0.0101828
MP05-187	control	f	90	7	1	3	809	3080	765	172	688	132	730.173	155.723	3.95633	1444	0.950589	32.0944	1	0.262662	0.252759	76.8195	81.3449	8.544	3.1082	2.82843	26.7136	23.8488	75.1776	200.551	0.560249	0.155667	0.0352934	0.0635591	0.0314711	0.0404129	0.00878649	0.0163752	0.0152526	0.0182855	0.0336752	0.00960398	0.00525492	0.00265032	0.00959543	0.0133235	0.0122776	0.0202854	0.0103819
MP05-187	control	f	90	7	1	4	607	2597	1112	201	1059	152	1086.66	177.774	6.12636	1537	0.660268	27.8003	2	0.233731	0.163229	48.3118	53.1507	5.38516	2.14005	2	40.6964	36.2836	75.2652	216.173	0.394925	0.272335	0.0166282	0.0956535	0.0246161	0.00541197	0.021709	0.0193252	0.0250253	0.0312498	0.0107438	0.0236248	0.0148126	0.00096721	0.0339001	0.0229702	0.00426136	0.0183885	0.00962639
MP05-187	control	f	90	7	1	5	2263	12540	368	381	254	271	304.446	315.637	14.6383	8557	0.760108	53.6781	7	0.180463	0.0683138	129.468	117.175	10.7703	2.96943	2.23607	105.214	84.128	31.9015	645.198	0.264462	0.181199	0.0358094	0.0312767	0.0316746	0.0215877	0.0328022	0.0114751	0.0229867	0.00599397	0.025216	0.0226089	0.00186721	0.0116826	0.00472857	0.0151112	0.0090463	0.00783737	0.0118225
MP05-187	control	f	90	7	1	6	1170	5644	1789	368	1706	300	1745	325.635	6.42795	3270	0.784044	38.5965	3	0.2073	0.155571	86.9849	86.8217	9	2.86941	2.23607	59.8374	53.992	-88.9781	307.421	0.357798	0.181734	0.0310528	0.0551389	0.0207694	0.0206137	0.0355231	0.032239	0.017322	0.0161306	0.0234287	0.0155828	0.0177794	0.015488	0.00746976	0.0166217	0.0160593	0.0201306	0.00802854
MP05-187	control	f	90	7	1	7	2809	13090	1638	465	1519	355	1579.44	415.545	10.7433	8642	0.505449	59.8041	4	0.214591	0.0930815	121.836	131.244	13	3.5192	3	91.6937	105.127	-5.89249	615.813	0.325041	0.200838	0.0144746	0.0528134	0.0096673	0.00744487	0.030904	0.0191416	0.0320035	0.00944156	0.0229976	0.0295806	0.00935534	0.0324603	0.0219577	0.0157802	0.00697508	0.0154427	0.0117714
MP05-187	control	f	90	7	1	8	2431	9750	982	450	852	375	912.741	406.581	11.3463	6885	0.896282	55.6349	4	0.249333	0.0881342	129.863	129.097	12	3.307	2.82843	70.6856	57.5923	-84.3497	588.742	0.353086	0.184206	0.0163162	0.0709019	0.0369908	0.0281193	0.0108998	0.0188733	0.0267442	0.00994864	0.0176379	0.0150949	0.00096049	0.0105225	0.0186993	0.0013169	0.00565808	0.00504421	0.012541
MP05-187	control	f	90	7	1	9	1229	4800	1766	492	1691	428	1714.57	467.939	7.13297	3189	0.274802	39.5577	4	0.256042	0.140194	65.6039	86.3134	11.6619	3.64887	2.82843	61.0965	63.0782	33.9024	331.907	0.385387	0.201568	0.0656791	0.0513478	0.0201076	0.041758	0.0306951	0.0001825	0.0217868	0.023515	0.0197098	0.0223939	0.0135102	0.00061519	0.0155988	0.0191527	0.00973063	0.0135827	0.0111816
MP05-187	control	f	90	7	1	10	424	1081	208	495	185	448	195.691	473.224	2.71733	590	0.95452	23.2347	1	0.392229	0.368008	46.7227	49.3964	7.07107	2.551	2.23607	15.4333	13.9302	22.3015	120.326	0.718644	0.221251	0.0231181	0.108648	0.0445011	0.0217015	0.0158099	0.0534771	0.0311602	0.0198188	0.0115246	0.02194	0.0107921	0.0341443	0.0103095	0.0148705	0.0104628	0.007387	0.0149549
MP05-187	control	f	90	7	1	11	787	1320	1942	545	1902	512	1919.21	527.427	2.05234	925	0.758839	31.655	1	0.596212	0.487248	40.9681	42.1545	12.53	4.25233	3.60555	27.152	26.6817	56.2576	142.468	0.850811	0.562461	0.063164	0.17192	0.0809162	0.0206091	0.018048	0.00202121	0.0170958	0.0213294	0.00817402	0.0221343	0.005229	0.0108557	0.0255391	0.00496715	0.0023716	0.00880741	0.0111445
MP05-187	control	f	90	7	1	12	1924	7381	1514	574	1393	513	1438.88	543.556	6.06905	3485	0.973782	49.4946	1	0.260669	0.16477	126.401	123.968	12.8062	4.09421	3.16228	36.0071	28.7542	64.4709	383.061	0.55208	0.159052	0.0415529	0.0507495	0.0498829	0.0150848	0.0194294	0.019929	0.0330649	0.0242945	0.00744219	0.0123324	0.00969902	0.0168248	0.0158084	0.0208009	0.0126082	0.00742221	0.00351823
MP05-187	control	f	90	7	1	13	2103	8449	1792	627	1673	556	1743.65	586.062	10.0791	5862	0.875498	51.7458	3	0.248905	0.0992149	113.278	119.08	15	3.76196	2.82843	65.1347	54.7384	78.2924	516.103	0.358751	0.187014	0.0339448	0.0713202	0.0379396	0.0251454	0.00332857	0.0339715	0.0249878	0.00506649	0.0192417	0.00959985	0.0120795	0.0158247	0.0200431	0.0078335	0.00510172	0.014603	0.00684766
MP05-187	control	f	90	7	1	14	1753	4134	903	646	825	593	866.12	618.998	3.88001	2828	0.858147	47.2439	1	0.424045	0.257731	77.4988	79.3095	13	4.24148	3.60555	49.9061	39.7883	59.2013	292.356	0.619873	0.354847	0.0466106	0.128533	0.0562587	0.0462471	0.00374785	0.0177161	0.03078	0.0346619	0.0278831	0.00945279	0.0124706	0.00488839	0.0164234	0.0326326	0.0100098	0.0148717	0.00549069
MP05-187	control	f	90	7	1	15	467	1892	1151	667	1108	623	1134.65	643.775	5.48048	957	0.831317	24.3845	3	0.246829	0.182466	50.9371	56.6392	5	1.98007	2	26.6647	28.3107	45.1425	179.338	0.487983	0.18535	0.043569	0.0667585	0.0272492	0.0403314	0.00470073	0.0185047	0.0156854	0.0231284	0.00742936	0.00533436	0.00446971	0.0130541	0.00636642	0.0187548	0.0152862	0.0101119	0.00286678
MP05-187	control	f	90	7	1	16	2503	8096	559	716	471	624	514.344	662.57	5.86061	5296	0.733945	56.4528	1	0.309165	0.170631	95.1418	105.119	14.3178	4.35541	3.60555	80.7334	64.6211	24.5081	429.345	0.472621	0.258955	0.00811646	0.11957	0.0258598	0.0113319	0.0304172	0.0469011	0.0238661	0.0172726	0.0134798	0.0258503	0.00873684	0.0198046	0.0131193	0.0194819	0.00684655	0.01206	0.0178516
MP05-187	control	f	90	7	1	17	567	1334	1527	669	1481	640	1502.77	653.785	3.24919	961	0.924721	26.8687	1	0.425037	0.307769	56.6235	45.3982	6.40312	2.54197	2.23607	24.7487	21.5535	81.8616	152.154	0.59001	0.348228	0.047627	0.0271692	0.109936	0.0483882	0.0141005	0.0212644	0.0309877	0.0380372	0.0301589	0.0212385	0.00155862	0.00308761	0.015233	0.0061728	0.0139385	0.0150545	0.0195495
MP05-187	control	f	90	7	1	18	1450	4180	1240	725	1164	670	1197.12	698.163	3.39899	2430	0.912126	42.9674	2	0.34689	0.294205	76.1428	77.3692	13	4.54353	4	37.4654	31.2117	66.8503	248.865	0.596708	0.308419	0.0635911	0.107741	0.0500515	0.0652051	0.0222671	0.018504	0.0150381	0.0172563	0.0364268	0.0269529	0.0092037	0.00103677	0.00987971	0.00800074	0.0158879	0.0184032	0.00849111
MP05-187	control	f	90	7	1	19	4156	9159	1116	750	987	679	1051.05	709.125	6.15156	6448	0.894157	72.7433	4	0.453761	0.16256	121.285	129.259	21.2132	6.50204	5.38516	66.4548	54.3059	-86.2166	566.807	0.644541	0.316536	0.0226605	0.146104	0.0540852	0.0284419	0.0200776	0.0528598	0.0373356	0.0210867	0.0107969	0.016909	0.0103278	0.0138157	0.0170786	0.0106764	0.0154562	0.00509888	0.00184065
MP05-187	control	f	90	7	1	20	546	1269	618	713	571	686	595.451	700.656	3.10323	898	0.899696	26.3664	1	0.43026	0.322245	48.2687	48.7032	7.2111	2.79136	2.23607	24.4206	21.0701	86.3177	145.918	0.608018	0.293081	0.0819841	0.0758497	0.0406511	0.0771591	0.0167645	0.0255954	0.00642908	0.0276992	0.0314302	0.0206417	0.0108458	0.0294536	0.0150117	0.0126424	0.0131019	0.00711483	0.0121409
MP05-187	control	f	90	7	1	21	2862	11448	1801	810	1693	704	1747.04	752.208	8.19544	7856	0.757988	60.3656	6	0.25	0.122019	102.739	139.703	17.1172	5.12244	3.60555	80.6677	67.0135	-38.0064	542.908	0.364308	0.18671	0.0221656	0.109477	0.0153783	0.0253313	0.0031239	0.0580613	0.0122126	0.0129097	0.0142541	0.00490611	0.00446375	0.0251225	0.0138056	0.0121414	0.00612948	0.00401801	0.00761551
MP05-187	control	f	90	7	1	22	335	960	1905	758	1885	710	1896.09	736.991	3.29501	563	0.980559	20.6527	2	0.348958	0.303489	58.2561	49.6488	5.38516	2.13482	2	13.3863	11.4311	-11.2146	117.776	0.595027	0.173037	0.0325088	0.0371181	0.0559435	0.024775	0.021979	0.00697376	0.0333488	0.0243638	0.0124883	0.0285036	0.0132445	0.0117089	0.012492	0.0119843	0.0127687	0.00509626	0.0223395
MP05-187	control	f	90	7	1	23	386	884	1142	774	1116	740	1129.08	757.381	3.56322	563	0.860475	22.1691	1	0.436652	0.280645	36.618	35.2278	5.38516	2.1572	2	21.5088	18.6566	-33.1279	131.468	0.685613	0.393976	0.0287164	0.124427	0.0790242	0.00653803	0.018175	0.0203467	0.0293206	0.0331867	0.0287805	0.0311542	0.00862493	0.00746602	0.0136643	0.0207988	0.0143376	0.0125621	0.0271601
MP05-187	control	f	90	7	1	24	2101	5168	1454	865	1378	797	1415.85	824.95	3.58055	3811	0.7108	51.7211	2	0.40654	0.279287	77.3348	90.6091	12.2066	4.94481	4.24264	57.7669	54.3968	-82.027	307.463	0.551299	0.325084	0.0448174	0.136368	0.0287167	0.0276127	0.0284857	0.0427441	0.0290738	0.0283168	0.0110091	0.031516	0.0178818	0.0139333	0.0195703	0.0209639	0.0146671	0.0109817	0.0202662
MP05-187	control	f	90	7	1	25	545	1332	1935	905	1898	869	1914.15	882.255	2.0468	706	0.894913	26.3423	1	0.409159	0.488568	43.0374	45.4533	10	3.58469	3	19.799	19.205	-47.6774	118.397	0.771955	0.335874	0.0849476	0.112364	0.0448321	0.0825311	0.0270438	0.00292232	0.012467	0.0191649	0.0232223	0.0247805	0.0150966	0.00340264	0.0124306	0.00522381	0.0101185	0.00520378	0.00885071
MP05-187	control	f	90	7	1	26	1226	2145	183	929	128	890	151.569	911.255	2.07796	1559	0.775324	39.5094	1	0.571562	0.481242	53.2864	54.5894	12.2066	4.79907	4.12311	36.7737	33.6537	71.8986	178.924	0.786402	0.520856	0.0697583	0.157014	0.0819115	0.0349452	0.0142769	0.00051417	0.0363385	0.014317	0.0280605	0.0141861	0.00926051	0.011717	0.00777008	0.0156168	0.00783842	0.00100599	0.00705128
MP05-187	control	f	90	7	1	27	725	1147	355	960	318	929	334.737	946.337	2.23545	896	0.71105	30.3825	1	0.632084	0.447337	39.0211	39.3954	8.24621	3.48529	3.16228	29.2813	27.4373	78.6279	142.711	0.809152	0.593138	0.0374639	0.155318	0.0745596	0.0137375	0.0342373	0.0166284	0.0386445	0.0185405	0.0195832	0.0193108	0.0166207	0.00203421	0.0103369	0.020855	0.0165288	0.00698809	0.0184613
MP05-187	control	f	90	7	1	28	1060	2208	1935	983	1887	937	1915.3	963.269	2.72859	1460	0.532994	36.7374	2	0.480072	0.36649	43.6119	48.7647	12.3693	4.59889	4	40.3051	36.9008	-50.0333	190.646	0.726027	0.561748	0.145889	0.105251	0.00677918	0.0410306	0.0163856	0.0268383	0.0343541	0.0290551	0.00225948	0.00971715	0.00900052	0.0025358	0.0247505	0.0116074	0.0135555	0.012104	0.0116167
MP05-187	control	f	90	7	1	29	2573	11772	957	1049	849	940	918.206	993.065	9.88215	6479	0.857473	57.2367	3	0.218569	0.101193	123.32	115.317	11.6619	3.47791	3	77.6868	63.4515	-46.8938	565.263	0.397129	0.222268	0.0397094	0.0631114	0.0362343	0.0430656	0.0193449	0.0164138	0.0271722	0.00815915	0.0289834	0.00899444	0.018675	0.0328645	0.00230274	0.00970253	0.00792009	0.00936227	0.00861646
MP05-187	control	f	90	7	1	30	820	2961	1065	1013	1018	950	1040.2	982.943	5.43225	1638	0.818926	32.3119	2	0.276933	0.184086	59.6332	62.1289	7.07107	2.54662	2.23607	39.9593	34.2234	22.9548	236.593	0.50061	0.270481	0.0615464	0.0768421	0.0283935	0.0502116	0.0146594	0.0371782	0.0279593	0.02052	0.0148102	0.0220113	0.00651534	0.0514311	0.0102947	0.00672972	0.00861759	0.00479376	0.0108211
MP05-187	control	f	90	7	1	31	1803	6555	1510	1070	1415	1001	1460.78	1039.7	4.96583	3384	0.897936	47.913	4	0.275057	0.201376	87.2873	96.5401	14.8661	4.46775	3.60555	41.6653	38.4175	60.9305	335.427	0.532801	0.245727	0.0126981	0.124804	0.0398078	0.0206944	0.00228927	0.0552782	0.0309382	0.0146094	0.0217425	0.00498161	0.00662339	0.0234538	0.0143035	0.00814841	0.0103602	0.0117339	0.0106163
MP05-187	control	f	90	7	1	32	1995	6696	1370	1118	1298	1025	1341.06	1078.66	11.0239	3702	0.902374	50.3995	4	0.297939	0.0907122	103.57	104.561	13.0384	3.4483	2.23607	53.0448	44.6338	34.7615	525.707	0.538898	0.232334	0.0700786	0.0549168	0.0655321	0.0298554	0.0209317	0.00552662	0.0307659	0.0273842	0.0129803	0.0115823	0.00665185	0.00292893	0.00703077	0.010693	0.0128314	0.00483287	0.0145256
MP05-187	control	f	90	7	1	33	743	2067	1641	1113	1588	1074	1615.81	1095.21	3.65438	1209	0.739045	30.7574	2	0.359458	0.273644	48.7232	52.6118	8.06226	3.02355	2.82843	34.7859	32.8227	-51.7603	184.717	0.614557	0.308255	0.0553849	0.115413	0.0410121	0.0270456	0.0326108	0.0332468	0.0400629	0.0159822	0.00992125	0.0234592	0.0269572	0.00978656	0.0282241	0.00798611	0.00304699	0.0147194	0.00734194
MP05-187	control	f	90	7	1	34	941	1596	1286	1149	1248	1107	1267.29	1129.04	2.29823	1116	0.725684	34.6138	1	0.589599	0.435118	43.3841	46.0652	13.0384	4.4015	3.60555	30.6982	29.8495	-45.8168	164.853	0.84319	0.564618	0.100358	0.160001	0.0554709	0.0352341	0.0306495	0.00061973	0.00953139	0.0230896	0.0233035	0.012819	0.00643839	0.0016211	0.013266	0.00876666	0.0163618	0.0121211	0.0144075
MP05-187	control	f	90	7	1	35	673	2350	426	1203	379	1153	407.316	1182.95	6.47457	1291	0.800657	29.2727	4	0.286383	0.15445	51.7629	57.3149	8	2.41303	2	33.323	31.0124	-37.0877	234.001	0.521301	0.254438	0.0721762	0.0764523	0.0170466	0.0538532	0.0101184	0.0204343	0.0119643	0.0237959	0.0223912	0.00530107	0.0138547	0.0242198	0.0131114	0.0134438	0.0169047	0.0110142	0.00876723
MP05-187	control	f	90	7	1	36	3634	10904	923	1279	829	1163	873.84	1217.55	4.52582	6470	0.725848	68.0217	2	0.333272	0.220954	101.491	121.433	22.3607	6.67598	5.09902	76.3443	69.8111	39.7027	454.617	0.561669	0.313604	0.077279	0.114442	0.0377226	0.0494538	0.0228021	0.0173008	0.0403621	0.0193995	0.018999	0.0175395	0.0119975	0.0063226	0.02067	0.0154224	0.00756738	0.0127567	0.00732248
MP05-187	control	f	90	7	1	37	719	1450	1056	1226	1027	1176	1039.88	1200.5	2.33996	926	0.86494	30.2566	1	0.495862	0.427358	46.038	49.163	10.6301	3.80936	3.16228	25.1647	23.1053	-12.9843	145.403	0.776458	0.378758	0.044339	0.160479	0.0575067	0.0473594	0.011887	0.0417862	0.0364707	0.0256637	0.0156817	0.0244339	0.00907039	0.00055634	0.01082	0.00718723	0.0204086	0.00666551	0.00463665
MP05-187	control	f	90	7	1	38	1781	4270	216	1249	146	1188	182.733	1221.22	2.25785	2265	0.861025	47.6197	2	0.417096	0.442899	71.342	80.2621	15.2643	5.67405	5	38.013	36.2818	58.3044	224.794	0.786313	0.34599	0.082065	0.13808	0.0626669	0.0425001	0.0222535	0.0432028	0.0332635	0.0144799	0.025541	0.0179894	0.00722421	0.0182037	0.00558979	0.00713116	0.00169577	0.00999337	0.00627585
MP05-187	control	f	90	7	1	39	1867	8190	1229	1312	1151	1207	1191.56	1250.06	7.34922	3655	0.964094	48.7559	4	0.227961	0.136069	126.801	123.976	9.89949	3.37666	2.82843	38.772	33.6737	-33.0822	415.239	0.510807	0.154661	0.0233764	0.0609937	0.0410212	0.0244911	0.00723476	0.0231892	0.0293489	0.0200058	0.0129339	0.0125164	0.00347928	0.0115231	0.0157201	0.0135616	0.0127165	0.00737382	0.00579049
MP05-187	control	f	90	7	1	40	1074	3588	818	1256	740	1210	773.705	1237.48	9.22116	2490	0.875888	36.9792	3	0.299331	0.108446	84.6437	80.6536	6.7082	2.38773	2	40.4919	40.8419	81.6777	352.777	0.431325	0.210217	0.0463018	0.0471019	0.0384472	0.049556	0.00941152	0.0103463	0.0158241	0.0217791	0.0244584	0.0158276	0.0127228	0.00703635	0.0150138	0.0122971	0.0168555	0.0077679	0.0107697
MP05-187	control	f	90	7	1	41	4054	17520	1586	1369	1440	1249	1532.62	1300.1	14.743	11951	0.635002	71.8451	5	0.231393	0.0678287	131.755	153.056	16.1555	4.19271	3	111.662	101.782	-82.2109	866.643	0.339218	0.219028	0.0521864	0.0653713	0.0284149	0.0232503	0.0119406	0.00753919	0.0354357	0.0202796	0.005876	0.0145836	0.0102874	0.0135337	0.0184417	0.0118387	0.00651984	0.00591047	0.026241
MP05-187	control	f	90	7	1	42	2214	9088	441	1380	370	1252	410.984	1327.45	9.33386	5766	0.92236	53.0938	3	0.243618	0.107137	126.367	129.283	10.4403	3.39515	2.82843	60.2463	48.8193	11.1806	509.594	0.383975	0.168334	0.0326097	0.06361	0.0393136	0.0191678	0.0130028	0.0132892	0.0290507	0.0172355	0.00454086	0.0140961	0.00546284	0.00230077	0.0194605	0.0111674	0.0123841	0.0142051	0.00865648
MP05-187	control	f	90	7	1	43	1358	4420	604	1331	539	1263	563.888	1288.18	4.19715	2468	0.878564	41.582	1	0.30724	0.238257	83.977	86.3134	9.84886	3.55358	3	44.3172	40.1094	36.7682	267.628	0.550243	0.232089	0.0720185	0.0524873	0.0640054	0.0310965	0.0159654	0.0158884	0.038091	0.0223026	0.0285503	0.00411037	0.00560028	0.00785868	0.00723427	0.00722234	0.012547	0.0246675	0.0126636
MP05-187	control	f	90	7	1	44	1331	2769	1763	1341	1724	1270	1743.89	1308.81	3.01644	1842	0.839897	41.1665	1	0.480679	0.331517	62.0068	73.6817	14.2127	4.80709	4	37.8012	33.6539	-13.0255	224.616	0.722584	0.312154	0.0324783	0.1623	0.0417152	0.0376557	0.00935289	0.050785	0.0376368	0.0139481	0.0135739	0.0126535	0.00862127	0.0078104	0.0154976	0.00794298	0.00968153	0.0114725	0.0111627
MP05-187	control	f	90	7	1	45	324	693	1239	1349	1218	1316	1228.33	1331.93	1.93103	389	0.947358	20.3108	1	0.467532	0.517858	37.4559	34.5398	6.32456	2.54215	2.23607	11.9223	11.9924	-24.454	88.669	0.832905	0.343657	0.0166899	0.122151	0.0887026	0.0165123	0.0104938	0.0336017	0.0583459	0.0371174	0.00292531	0.0207367	0.00257861	0.0200327	0.0196334	0.0206061	0.0195261	0.00760497	0.0119337
MP05-187	control	f	90	7	1	46	863	1938	1348	1386	1310	1335	1328.7	1361.77	3.06334	1268	0.882454	33.1482	1	0.445304	0.326441	54.1573	58.6003	10	3.79011	3	27.5118	25.4755	-16.7988	182.267	0.680599	0.319978	0.035808	0.145079	0.0563111	0.0153934	0.0104475	0.0584342	0.0477616	0.0208218	0.00845868	0.0118468	0.00277872	0.0203077	0.0256199	0.0107259	0.0146495	0.00510042	0.00682049
MP05-187	control	f	90	7	1	47	710	1785	1343	1429	1292	1394	1313.3	1410.12	3.92932	1245	0.758014	30.0666	2	0.397759	0.254497	51.7728	55.0364	6.40312	2.71137	2.23607	33.6323	33.7682	81.222	187.238	0.570281	0.298448	0.0641514	0.0826414	0.0332085	0.0319191	0.0273338	0.00370527	0.0357898	0.036802	0.0198102	0.0228367	0.0118853	0.00289558	0.0266176	0.0313918	0.0161501	0.00971747	0.00583295
MP05-187	control	f	90	7	1	48	686	1330	89	1459	54	1421	73.0743	1440.65	1.7281	790	0.885255	29.5541	1	0.515789	0.57867	45.1698	44.4072	9.43398	3.90725	3.60555	22.0327	21.0088	-38.8554	122.054	0.868354	0.442922	0.106415	0.113089	0.0727372	0.0748246	0.0325667	0.0111579	0.020085	0.0255313	0.0194566	0.0140972	0.0168511	0.00389773	0.0096619	0.0178742	0.00814601	0.00776007	0.00329893
MP05-187	control	f	90	7	1	49	413	702	1126	1452	1100	1425	1113.37	1439	1.8367	512	0.653307	22.9314	1	0.588319	0.544455	27.8288	30.4138	8.06226	3.22271	2.82843	22.6274	21.069	-17.0119	97.6335	0.806641	0.566464	0.0971577	0.162921	0.0336113	0.0224485	0.0268251	0.00987169	0.0397491	0.0439391	0.0126686	0.0140658	0.0183237	0.00580319	0.00842407	0.014295	0.018057	0.0161831	0.0107845
MP05-187	control	f	90	7	1	50	1149	3306	713	1507	655	1450	688.344	1480.35	3.81018	1977	0.918815	38.2486	1	0.34755	0.262455	76.2255	72.6223	10.6301	3.55583	3	34.4218	30.0853	37.0064	234.551	0.581184	0.276907	0.0370197	0.0913893	0.0625883	0.0390154	0.021428	0.0124551	0.0378326	0.0242816	0.0245681	0.0322817	0.00636479	0.00482778	0.0105398	0.00950485	0.0170738	0.0151255	0.0168431
MP05-187	control	f	90	7	1	51	977	2150	1936	1511	1893	1461	1919.56	1487.71	2.33172	1356	0.632003	35.2697	1	0.454419	0.428869	46.7414	49.8197	11.6619	4.06668	3.60555	39.1202	36.223	-5.03541	169.196	0.720501	0.481993	0.0380999	0.149872	0.0407502	0.0377967	0.0567994	0.00866745	0.0292882	0.0312553	0.0184272	0.038461	0.0115194	0.00563843	0.0236453	0.0141354	0.00572208	0.00335904	0.00890067
MP05-187	control	f	90	7	1	52	736	2450	1236	1519	1186	1470	1210.96	1495.82	4.58038	1353	0.827475	30.6122	1	0.300408	0.218322	56.4716	56.4004	6.40312	2.5124	2.23607	34.8827	31.7089	-48.0681	205.823	0.543976	0.290529	0.0420795	0.0894355	0.055078	0.0404841	0.0265699	0.0166903	0.0396506	0.0156996	0.0182293	0.0165564	0.0211959	0.00984079	0.021268	0.007062	0.0223394	0.0113547	0.00651975
MP05-187	control	f	90	7	1	53	814	3422	1168	1535	1110	1476	1138.88	1516	5.80709	2069	0.551539	32.1934	3	0.237873	0.172203	59.2053	61.6198	7	2.44093	2.23607	46.3258	49.3861	51.3727	243.723	0.393427	0.24479	0.0760108	0.0257467	0.0284809	0.0437306	0.0303579	0.0270841	0.0363083	0.0166288	0.0188742	0.00424596	0.0133847	0.01502	0.0193812	0.0129143	0.011337	0.0128624	0.00871205
MP05-187	control	f	90	7	1	54	440	598	1618	1543	1592	1520	1603.79	1531.72	1.10553	456	0.501336	23.6691	1	0.735786	0.904543	25.5337	26.2488	11	4.13219	3.60555	21.8197	22.0931	-87.1336	78.1838	0.964912	0.813099	0.047432	0.134855	0.0502315	0.0228787	0.00578664	0.0611391	0.0230264	0.0175713	0.00180051	0.0113423	0.0205232	0.00363227	0.00293041	0.00688503	0.0111371	0.00986621	0.0120518
MP05-187	control	f	90	7	1	55	727	2220	1656	1582	1619	1522	1634.05	1556.78	3.0385	1216	0.909266	30.4244	3	0.327477	0.32911	59.8154	62.3939	11.6619	3.91123	3	26.0479	24.8962	-22.6136	166.61	0.597862	0.237772	0.061186	0.0780906	0.0544193	0.069694	0.00835276	0.00708755	0.032969	0.0244869	0.0275541	0.0137048	0.00488455	0.00536855	0.00806335	0.0113782	0.0154918	0.00712349	0.00293765
MP05-187	control	f	90	7	1	56	1141	3822	317	1576	239	1527	282.887	1554.55	4.04962	2002	0.925994	38.1152	1	0.298535	0.246937	75.3711	78.0897	9.21954	3.48342	3	35.7386	28.4554	69.1246	240.966	0.56993	0.238237	0.0407507	0.09751	0.0451655	0.0340541	0.0239493	0.0373061	0.0269019	0.0223492	0.0182329	0.0309208	0.00568597	0.0188359	0.0165737	0.0153712	0.0165246	0.00840482	0.0199356
MP05-187	control	f	90	7	1	57	3380	8755	640	1643	555	1540	602.146	1600.46	6.27041	5587	0.781749	65.6014	5	0.386065	0.159479	107.372	119.038	16.1245	5.07721	4.24264	62.0762	66.9565	37.2428	516.073	0.604976	0.303709	0.0601217	0.108312	0.0495969	0.0351095	0.0198742	0.0096858	0.0234287	0.0208957	0.0124991	0.0186955	0.00880281	0.0379992	0.0203399	0.00962693	0.010835	0.00700482	0.0123617
MP05-187	control	f	90	7	1	58	995	3588	1720	1612	1668	1543	1691.79	1585.72	5.4598	2205	0.849314	35.5932	4	0.277313	0.183157	73.2514	78.032	9.05539	2.96673	2.82843	42.6886	38.6685	27.8114	261.279	0.451247	0.208059	0.0505593	0.0662676	0.0367364	0.0419682	0.0142834	0.00311112	0.021177	0.0254806	0.0251653	0.0100006	0.0129519	0.0126095	0.00736317	0.0173701	0.0131572	0.0155239	0.0145597
MP05-187	control	f	90	7	1	59	646	3233	1646	1604	1585	1551	1610.41	1586.15	6.00333	1750	0.89197	28.6795	3	0.199814	0.166574	81.1688	69.3109	5	2.13886	2	33.5241	36.696	51.1955	220.758	0.369143	0.171214	0.0587383	0.0104894	0.0265693	0.0363433	0.0145792	0.0449698	0.0139378	0.0222877	0.0107842	0.0118561	0.00670443	0.00741402	0.0165224	0.0136642	0.0224123	0.0196701	0.0087379
MP05-187	control	f	90	7	1	60	549	984	126	1582	85	1558	105.962	1569.94	1.72703	639	0.915408	26.4388	1	0.557927	0.579029	43.1414	40.7922	8.48528	3.42642	3.16228	17.699	17.3656	76.4264	109.154	0.859155	0.417782	0.0463766	0.138941	0.0916133	0.0420422	0.0269615	0.0224061	0.0537252	0.0312085	0.0169313	0.0204057	0.00828991	0.0107933	0.00632371	0.0138592	0.0142843	0.00218683	0.00815169
MP05-187	control	f	90	7	1	61	681	1056	1114	1606	1066	1584	1086.64	1594.27	1.69468	768	0.91003	29.4462	1	0.644886	0.590084	47.1216	47.2652	9.84886	3.9758	3.60555	19.6614	19.5338	88.902	120.426	0.886719	0.388127	0.0471223	0.150653	0.0855498	0.0195002	0.0114989	0.0500154	0.0454333	0.03655	0.0138385	0.00878318	0.00237182	0.0108954	0.0119272	0.0152393	0.0186761	0.00646617	0.0139073
MP05-187	control	f	90	7	1	62	715	2200	358	1715	308	1671	330.245	1695.37	5.00219	1518	0.796787	30.1723	2	0.325	0.199912	54.8974	57.2014	8.544	2.58732	2.23607	35.7137	33.1723	39.2474	212.001	0.471014	0.277451	0.0175076	0.101885	0.0409654	0.0277639	0.0212748	0.0283017	0.0238485	0.0142679	0.042138	0.0299261	0.00738707	0.011554	0.00933345	0.00413324	0.0165203	0.0208042	0.00898981
MP05-187	control	f	90	7	1	63	1445	5976	1061	1754	978	1682	1017.66	1726.21	6.74282	3507	0.746088	42.8933	1	0.241801	0.148306	82.2942	84.8999	9	2.96216	2.82843	59.466	54.7953	-63.0603	349.913	0.412033	0.253313	0.00990248	0.0821805	0.032699	0.00998518	0.0454801	0.0337816	0.00744061	0.015652	0.00713518	0.0406415	0.0200908	0.0286225	0.0067443	0.00106804	0.0120583	0.0037221	0.0222673
MP05-187	control	f	90	7	1	64	1453	4680	1563	1742	1485	1682	1530.69	1713.79	4.09847	2836	0.910428	43.0118	2	0.31047	0.243994	89.324	80.4114	13	3.94661	3.16228	42.0324	36.9504	62.443	273.557	0.512341	0.282518	0.0643484	0.0516358	0.0600163	0.0542997	0.0347923	0.00391217	0.0341771	0.00326509	0.022342	0.0381738	0.0107524	0.0123611	0.0022021	0.00710726	0.00425397	0.0185654	0.0148522
MP05-187	control	f	90	7	1	65	2407	9548	792	1769	668	1692	724.429	1723.87	8.10429	5921	0.784406	55.3596	4	0.252095	0.123391	125.034	123.406	12.7279	3.6903	3	73.9488	77.5522	-72.1644	495.109	0.406519	0.201119	0.0518095	0.0316628	0.0306924	0.022865	0.0233927	0.00789494	0.0221931	0.0340202	0.00621254	0.0147523	0.0134886	0.00990627	0.00930493	0.0288159	0.0215996	0.0128142	0.00173409
MP05-187	control	f	90	7	1	66	338	575	268	1737	245	1712	255.843	1722.86	1.79247	403	0.721238	20.745	1	0.587826	0.557889	26.5113	28.3196	7.28011	2.86386	2.53225	18.285	18.3641	-32.129	87.2548	0.83871	0.536602	0.11818	0.136595	0.0493787	0.0346323	0.0115724	0.0120757	0.0311876	0.0443851	0.0123404	0.0183351	0.0192491	0.0159086	0.0200934	0.0250784	0.0073248	0.00085523	0.00730271
MP05-187	control	f	90	7	1	67	454	775	914	1743	883	1718	897.225	1730.09	1.64622	528	0.672211	24.0427	1	0.585806	0.607454	29.1508	30.2655	9.21954	3.46358	3	21.5819	21.582	-82.5121	96.9117	0.859848	0.63106	0.0861207	0.154393	0.0561596	0.034313	0.0265556	0.0132942	0.0208946	0.0296525	0.020989	0.0176914	0.0286652	0.00238219	0.0109494	0.00222104	0.0195915	0.00964171	0.00721402
MP05-187	control	f	90	7	1	68	976	2288	833	1784	789	1732	810.3	1757.68	2.0449	1234	0.944353	35.2517	1	0.426573	0.489021	65.9827	57.6888	9.48683	3.96887	3.60555	23.6992	21.7039	34.7813	158.368	0.790924	0.373402	0.0343362	0.0964167	0.105799	0.0135885	0.0384605	0.0320418	0.0525227	0.0342401	0.00165131	0.0250434	0.0211187	0.0308955	0.0144374	0.0171479	0.00806347	0.00622414	0.0107958
MP05-187	control	f	90	7	1	69	425	832	151	1761	119	1735	132.951	1746.24	2.3769	566	0.77727	23.2621	1	0.510817	0.420716	32.188	33.2415	6.7082	2.74564	2.23607	23.7301	20.2516	68.3227	112.669	0.750883	0.489037	0.0437225	0.161638	0.0687952	0.01161	0.00867634	0.0308666	0.0269391	0.0512737	0.00463355	0.0143026	0.0156062	0.0007091	0.0151924	0.0289799	0.0140456	0.00360484	0.0177053
MP05-187	control	f	90	7	1	70	346	1026	1200	1772	1162	1745	1183.67	1756.22	3.66444	756	0.826662	20.9891	2	0.337232	0.272893	38.9555	39.1152	5.09902	2.08682	2	23.7317	21.9202	-82.859	126.225	0.457672	0.286271	0.078151	0.0591687	0.0602586	0.0266298	0.0339364	0.0221965	0.0346854	0.0340458	0.0119984	0.0350577	0.00415895	0.0177301	0.024555	0.0146538	0.00738151	0.010053	0.0209988
MP05-187	control	f	90	7	1	71	982	1880	1079	1814	1032	1774	1054.8	1793.11	1.59195	1083	0.90362	35.3599	1	0.52234	0.62816	54.8377	55.9017	12	4.71684	4.24264	25.1212	23.4889	-51.7065	140.16	0.906741	0.400103	0.0274376	0.168511	0.0773467	0.0199495	0.0190866	0.0455235	0.0472237	0.0311646	0.00465602	0.0189769	0.0119625	0.0100685	0.00955261	0.0218111	0.0138145	0.00465819	0.0058006
MP05-187	control	f	90	7	1	72	1262	5146	1265	1859	1203	1776	1242.39	1816.89	5.51068	2843	0.916406	40.0853	1	0.245239	0.181466	92.6349	86.6487	8	2.98368	2.82843	44.7463	37.0771	-25.5685	295.622	0.443897	0.209798	0.00862229	0.0729615	0.0494294	0.0140799	0.0120859	0.0261022	0.0369592	0.0132984	0.0168622	0.0140214	0.0147041	0.0219331	0.0190511	0.0154036	0.013191	0.0102127	0.00601493
MP05-187	control	f	90	7	1	73	2369	16006	1415	1948	1309	1797	1357.05	1855.46	7.43007	4487	0.991615	54.9209	1	0.148007	0.134588	196.232	177.53	12.2066	3.71823	3	31.9989	25.3582	31.4759	470.31	0.52797	0.095704	0.0197987	0.028071	0.0324056	0.0100449	0.00959409	0.01091	0.0206196	0.0179565	0.00612214	0.0106924	0.00501267	0.00918786	0.0102806	0.0139459	0.0118354	0.00424928	0.00710411
MP05-187	control	f	90	7	1	74	3199	6966	1027	1891	946	1805	988.013	1845.97	5.29915	5339	0.692158	63.8208	2	0.459231	0.188709	88.9599	92.4554	17.4642	5.45781	4.47214	77.4064	64.2065	31.0869	461.546	0.599176	0.473386	0.0197917	0.14069	0.0528149	0.0182846	0.0223196	0.00035516	0.0445044	0.01847	0.0219974	0.0260513	0.0128252	0.00725705	0.0268961	0.0102807	0.0119318	0.00239457	0.0193868
MP05-187	control	f	90	8	1	1	308	748	699	57	665	35	681.234	43.7403	2.89625	469	0.877348	19.803	1	0.411765	0.345274	35.8447	33.3766	5	2.11832	2	18.3358	17.2003	74.7207	105.876	0.656716	0.340143	0.0433861	0.0959008	0.0688788	0.0331615	0.0288867	0.0325825	0.032517	0.0264805	0.0233836	0.0134154	0.0227047	0.0197208	0.0103863	0.0321199	0.0273956	0.0127558	0.00298144
MP05-187	control	f	90	8	1	2	328	608	574	104	536	88	558.442	94.1768	2.0617	395	0.932538	20.4358	1	0.539474	0.485037	37.0031	37.4833	7.07107	2.68649	2.23607	15	13.3608	83.0611	92.1838	0.83038	0.29724	0.0652472	0.104876	0.076636	0.0300458	0.0181154	0.0378555	0.0463604	0.0313825	0.00560266	0.0115321	0.00354235	0.0230518	0.0224392	0.0136498	0.0174649	0.00726608	0.00371794
MP05-187	control	f	90	8	1	3	820	3024	850	182	808	110	825.751	142.51	6.0353	1947	0.884917	32.3119	2	0.271164	0.165692	69.0529	71.0634	8.48528	2.66209	2.23607	37.5825	32.1613	-2.52937	249.38	0.421161	0.20624	0.0179362	0.0853574	0.0390238	0.022742	0.0119532	0.0332133	0.0199597	0.0220749	0.0215153	0.0220173	0.0046457	0.0221534	0.0128823	0.0154239	0.0142054	0.0126902	0.0189866
MP05-187	control	f	90	8	1	4	1064	2304	1856	216	1820	152	1839.09	187.89	3.50823	1651	0.92273	36.8066	1	0.461806	0.285044	71.2578	67.7791	12.3693	3.82399	3	28.5743	27.4661	16.4684	216.581	0.644458	0.29489	0.0443536	0.0943675	0.0753263	0.0277553	0.0157918	0.00965491	0.052444	0.0277441	0.0129489	0.0143355	0.00758716	0.0117788	0.0152401	0.017158	0.0141235	0.00313272	0.00924674
MP05-187	control	f	90	8	1	5	1036	1368	712	191	674	155	691.312	172.306	1.1166	1073	0.250547	36.3191	1	0.75731	0.895574	37.0819	39.3573	17.0294	6.1514	5.38516	34.4354	35.8992	62.4282	120.569	0.965517	0.823148	0.0506738	0.133051	0.00728377	0.022794	0.0284634	0.0690337	0.00386633	0.0222112	0.00338527	0.0117769	0.0098116	0.0152242	0.0086038	0.0095374	0.00423916	0.0134592	0.00118057
MP05-187	control	f	90	8	1	6	1234	2457	199	334	136	295	171.172	314.521	1.92136	1451	0.928467	39.6381	1	0.502239	0.520466	68.5192	66.4831	13.0384	4.96351	4.24264	26.5318	25.4491	-67.177	172.61	0.850448	0.35547	0.0449044	0.129293	0.0862084	0.0309727	0.0109758	0.0429522	0.0484177	0.0362654	0.0033738	0.0122435	0.00552679	0.0287463	0.00638779	0.0209003	0.0174788	0.00164657	0.00908804
MP05-187	control	f	90	8	1	7	934	1488	1763	328	1701	304	1732.34	315.607	1.88855	1048	0.930005	34.4849	1	0.627688	0.529506	58.0009	61.8142	11	4.33834	4	23	21.3181	82.264	148.882	0.891221	0.311229	0.0255431	0.151521	0.0573295	0.0269597	0.014321	0.0530442	0.0452029	0.0242851	0.0129221	0.0220241	0.00781903	0.0170775	0.0150043	0.018634	0.0142314	0.00183708	0.0144181
MP05-187	control	f	90	8	1	8	1069	4514	1501	388	1427	327	1459.32	358.08	5.51757	2266	0.922622	36.893	1	0.236819	0.181239	80.476	77.1622	9.84886	2.98154	2.23607	38.1058	31.0401	-53.6601	272.25	0.471756	0.228174	0.0261327	0.0802289	0.0515947	0.0276885	0.0132748	0.00386337	0.049999	0.0120335	0.00937969	0.0231968	0.00292015	0.0067249	0.0216942	0.00757914	0.0115098	0.0134628	0.016819
MP05-187	control	f	90	8	1	9	690	2590	987	434	952	360	969.823	400.007	5.87614	1610	0.861229	29.6401	3	0.266409	0.17018	63.9357	73.437	7.81025	2.48225	2	33.3893	32.4933	-7.32338	225.723	0.428571	0.162903	0.0477558	0.0572186	0.0182083	0.0442407	0.00790041	0.0138243	0.0178237	0.0116249	0.0276532	0.0141625	0.0059957	0.00659404	0.00950487	0.00525418	0.0154162	0.0158029	0.00976881
MP05-187	control	f	90	8	1	10	921	2704	303	418	251	366	274.426	389.2	3.13923	1352	0.941476	34.244	1	0.340607	0.31855	66.0704	70.0357	10.8167	3.59348	3	28.6403	22.271	45.7052	190.61	0.681213	0.239049	0.0188067	0.117642	0.0486039	0.0231422	0.0021717	0.0457936	0.0432541	0.0207551	0.00961546	0.00248832	0.00236975	0.00608765	0.0349119	0.0114163	0.0141411	0.00911904	0.00375378
MP05-187	control	f	90	8	1	11	450	1512	1273	417	1219	389	1241.76	401.858	4.2554	961	0.970178	23.9365	2	0.297619	0.234995	72.7608	58.1808	5.65685	2.24873	2	20.1536	17.6368	-76.2051	155.125	0.468262	0.169264	0.0217513	0.0235324	0.0646821	0.0250524	0.00145854	0.00827574	0.0401115	0.031009	0.00898116	0.0101901	0.00356552	0.0103012	0.0129018	0.0254024	0.0171673	0.0053649	0.0117667
MP05-187	control	f	90	8	1	12	3013	13962	1305	581	1126	503	1197.17	549.887	13.3292	7998	0.969033	61.9376	3	0.2158	0.0750234	200.65	181.554	11	3.06677	2.82843	62.017	49.547	80.806	710.405	0.376719	0.115787	0.0267368	0.0288593	0.0359749	0.0154339	0.0127434	0.00556641	0.0197834	0.0150919	0.0127892	0.0100897	0.00667007	0.00046294	0.00596644	0.0135196	0.00425898	0.00981416	0.00878731
MP05-187	control	f	90	8	1	13	869	4392	1664	615	1592	554	1636.63	586.894	9.44462	2701	0.864388	33.2633	3	0.19786	0.10588	87.3458	80.7094	6.7082	2.17895	2	42.6	43.9197	-57.8843	321.149	0.321733	0.169856	0.0300398	0.0346127	0.039249	0.0314634	0.00821532	0.0262542	0.0195722	0.0120294	0.0225815	0.00021538	0.00733253	0.017813	0.0117799	0.00455543	0.00555967	0.00680038	0.0142394
MP05-187	control	f	90	8	1	14	439	1330	1164	622	1126	587	1144.44	608.121	3.95122	821	0.855049	23.6422	2	0.330075	0.253086	43.3398	42.0595	5.65685	2.24863	2	25.9582	22.4737	-62.8109	147.64	0.534714	0.302544	0.0281885	0.103586	0.0555939	0.0286177	0.021712	0.00884064	0.0508161	0.0105995	0.0262364	0.0199477	0.024178	0.00116026	0.0230826	0.0102642	0.0092656	0.017561	0.0119424
MP05-187	control	f	90	8	1	15	601	1519	1477	654	1428	623	1451.86	638.724	4.87543	956	0.916649	27.6626	3	0.395655	0.20511	54.776	49.4773	7.28011	2.56634	2	23.5345	21.8936	-70.0737	191.888	0.628661	0.311548	0.0597137	0.0686483	0.0715974	0.0505192	0.0191506	0.0240442	0.0402142	0.0298341	0.0117553	0.0254708	0.00652779	0.00495505	0.0141721	0.0141035	0.0165713	0.00294009	0.0110613
MP05-187	control	f	90	8	1	16	1598	4899	778	695	709	624	736.566	662.687	3.94872	2525	0.937934	45.1069	2	0.326189	0.253246	85.4134	85.6037	13.1529	4.44041	4	36.3039	29.6225	-34.1066	281.593	0.632871	0.277652	0.0452286	0.108084	0.0640934	0.0281258	0.0207543	0.0319893	0.044605	0.0247998	0.0287563	0.0206869	0.00924987	0.00500879	0.0203083	0.0181792	0.0101791	0.0155921	0.00412645
MP05-187	control	f	90	8	1	17	523	1280	1311	695	1271	663	1287.2	676.895	2.68385	748	0.840843	25.8051	1	0.408594	0.372599	41.5657	40.7185	8.544	3.06254	2.82843	25.3001	22.4986	-53.5931	132.811	0.699198	0.396434	0.0843265	0.0969493	0.0883055	0.0411556	0.00352227	0.00958754	0.0462186	0.011865	0.0213806	0.00392438	0.0253702	0.0117898	0.0189534	0.0053648	0.00757752	0.0135067	0.00553711
MP05-187	control	f	90	8	1	18	2022	12573	1520	770	1393	671	1469.21	726.784	12.7611	7046	0.624681	50.7394	5	0.160821	0.0783633	116.023	130	7.61577	2.61347	2.23607	80.6986	90.6002	-62.1913	569.428	0.286971	0.152161	0.0369755	0.0367584	0.0207639	0.027712	0.0127433	0.00975695	0.0134254	0.0190456	0.0155395	0.0114798	0.0127485	0.020428	0.0026988	0.00950127	0.0129702	0.00489977	0.00535578
MP05-187	control	f	90	8	1	19	1114	4240	819	759	713	719	761.083	741.403	7.9399	2787	0.977564	37.6615	3	0.262736	0.125946	120.977	105.119	7	2.4869	2.23607	34.2967	25.4822	-79.1906	333.392	0.399713	0.128131	0.0164722	0.0355871	0.0393995	0.0155845	0.0118109	0.00516716	0.0265323	0.0182405	0.00965593	0.0179794	0.00593929	0.0070333	0.00870305	0.0127052	0.0112182	0.00801386	0.0136498
MP05-187	control	f	90	8	1	20	1689	3360	600	791	544	731	573.963	765.396	2.41517	2191	0.828645	46.3735	1	0.502679	0.414049	70.3895	68.5055	13.6015	4.86775	4.47214	43.6995	39.4022	-45.7086	226.409	0.770881	0.457873	0.115346	0.0825113	0.0547168	0.0613366	0.0239652	0.0334946	0.0426798	0.0410415	0.0194699	0.0233053	0.0164446	0.00190988	0.00182123	0.0145381	0.00684401	0.0113474	0.00201258
MP05-187	control	f	90	8	1	21	1212	3692	1164	815	1112	744	1135.92	780.517	4.31475	2437	0.937643	39.2832	3	0.328277	0.231763	88.062	77.9359	9.21954	3.41347	3	43.0483	30.6103	22.6543	256.35	0.497333	0.253642	0.0198603	0.0695944	0.0722615	0.0136605	0.00732509	0.0177245	0.0491203	0.0253025	0.0248273	0.00500635	0.00508331	0.0178633	0.0238527	0.0213808	0.0193467	0.0103043	0.00110271
MP05-187	control	f	90	8	1	22	2517	4700	812	871	762	777	786.079	821.792	3.06029	3620	0.9213	56.6105	1	0.535532	0.326767	100.987	93.086	15.5563	5.55894	5	46.1604	39.269	3.39085	311.12	0.695304	0.369408	0.0137349	0.118734	0.0924225	0.0124984	0.0101274	0.0255615	0.0571622	0.0327689	0.0175417	0.0182928	0.0112145	0.0263275	0.0130645	0.0244791	0.0100082	0.0135694	0.0145209
MP05-187	control	f	90	8	1	23	477	765	267	801	216	786	239.627	793.021	2.41541	579	0.965629	24.6442	1	0.623529	0.414009	49.9046	50.1597	6.32456	2.79664	2.82843	13.7179	12.9715	84.9447	120.326	0.823834	0.241389	0.0235167	0.109266	0.0545294	0.0235467	0.0140744	0.0492774	0.0388459	0.0255294	0.0142894	0.0212066	0.00861847	0.0235309	0.0213401	0.01569	0.0158098	0.00745811	0.0174449
MP05-187	control	f	90	8	1	24	1300	4080	67	876	7	808	38.64	855.132	3.86819	2338	0.633983	40.6843	2	0.318627	0.258519	63.856	71.6938	11.7047	3.83449	3.16228	54.4658	49.3828	12.3116	251.38	0.556031	0.285094	0.080545	0.080204	0.0417924	0.0504073	0.0287973	0.00176552	0.0399327	0.0158134	0.020813	0.00830652	0.0195347	0.0044673	0.013764	0.00802964	0.00801473	0.0277246	0.00488089
MP05-187	control	f	90	8	1	25	1760	5022	1852	894	1790	813	1815.49	848.355	6.23076	4041	0.83611	47.3382	2	0.350458	0.160494	91.4867	88.6848	13.0384	3.89988	3	58.8505	50.1862	8.26739	371.22	0.435536	0.284597	0.039615	0.0770032	0.0579126	0.0199798	0.0186701	0.00462936	0.0594474	0.0141372	0.0102552	0.0152866	0.00114439	0.00026778	0.0314561	0.0100293	0.0157568	0.0177311	0.0125153
MP05-187	control	f	90	8	1	26	963	2178	561	850	495	817	530.702	834.011	3.11197	1405	0.883627	35.0161	2	0.442149	0.32134	56.946	65.0077	10.4403	3.88298	3.16228	31.3614	26.6616	87.3202	194.06	0.685409	0.289537	0.031606	0.148134	0.0453526	0.0219998	0.0139861	0.0537399	0.0336647	0.0200397	0.00418301	0.0238152	0.00383324	0.0188846	0.00758853	0.017667	0.0113712	0.0071504	0.0201878
MP05-187	control	f	90	8	1	27	1119	2214	1278	900	1224	859	1252.24	878.155	4.67701	1657	0.639214	37.7459	2	0.50542	0.213812	48.6038	54.1295	10.6301	3.56972	3	39.2045	37.3777	-78.9474	256.451	0.675317	0.472156	0.0675018	0.15929	0.0414624	0.0223916	0.0153437	0.0112703	0.0270756	0.013611	0.0142434	0.00765059	0.0167927	0.0005748	0.0184916	0.0230521	0.014359	0.0110358	0.00680958
MP05-187	control	f	90	8	1	28	394	1760	1447	897	1392	865	1417.88	879.883	6.06105	984	0.920249	22.3977	2	0.223864	0.164988	58.8735	56.6127	4.47214	1.78804	1.41421	27.6918	23.0392	70.0812	173.231	0.400406	0.156523	0.0250223	0.0509242	0.0319212	0.0279821	0.00353023	0.0152165	0.0141919	0.024448	0.0216504	0.00254446	0.00292616	0.00105991	0.0123033	0.0183207	0.0159389	0.0175478	0.0101439
MP05-187	control	f	90	8	1	29	4028	23814	1551	1037	1389	890	1480.39	972.805	18.4976	13602	0.817658	71.6143	6	0.169144	0.0540611	168.261	170.581	12.2066	3.55895	2.82843	111.438	96.8688	-48.7472	967.626	0.296133	0.174865	0.0457382	0.0386111	0.0227822	0.0446145	0.00718416	0.0255284	0.0148506	0.00578794	0.021281	0.0100779	0.00621686	0.0232194	0.0156355	0.00417592	0.00640096	0.00350309	0.00492199
MP05-187	control	f	90	8	1	30	946	3290	393	976	346	906	372.759	945.723	6.46083	2225	0.785509	34.7057	2	0.287538	0.154779	69.8213	70.6116	7.81025	2.56523	2	44.2433	43.2089	-4.66425	277.137	0.425169	0.226263	0.0568777	0.0546873	0.0213417	0.048806	0.018899	0.0175169	0.0108414	0.015945	0.0232072	0.011909	0.0228681	0.0318701	0.0160814	0.0163103	0.0129128	0.00652241	0.0102477
MP05-187	control	f	90	8	1	31	692	2120	1793	975	1753	922	1774.26	950.324	3.84069	1180	0.942709	29.683	2	0.326415	0.26037	65.5979	59.5399	8.48528	2.85164	2.23607	26.2293	21.8846	34.6711	182.752	0.586441	0.248542	0.0301133	0.0736101	0.0701982	0.0178688	0.0126641	0.00309082	0.0463998	0.0329335	0.0230241	0.0116556	0.00599742	0.00617762	0.0157431	0.0255163	0.0174198	0.0170029	0.0141208
MP05-187	control	f	90	8	1	32	1949	4422	793	1001	726	935	759.593	970.242	3.23365	2871	0.662836	49.8151	1	0.440751	0.309248	66.6312	82.134	15.2315	4.99388	4.12311	47.7993	49.8911	56.9289	281.421	0.678858	0.367697	0.0632361	0.157195	0.0373781	0.0473084	0.0188113	0.0394746	0.0129602	0.0153036	0.0144141	0.032234	0.00230752	0.00561872	0.0141517	0.00416567	0.0192541	0.013975	0.0129167
MP05-187	control	f	90	8	1	33	478	986	725	958	667	941	696.184	948.994	3.59171	707	0.976785	24.67	1	0.484787	0.278419	61.4507	57.0088	5.38516	2.32919	2	14.699	13.164	-86.1476	146.882	0.676096	0.186423	0.0136712	0.0722114	0.0503692	0.0217734	0.00522818	0.0305227	0.0327668	0.0269735	0.0227368	0.00832162	0.00323679	0.0151824	0.0156238	0.0207606	0.0171311	0.0184424	0.0114996
MP05-187	control	f	90	8	1	34	818	2040	60	1014	20	963	40.989	993.09	2.57236	1094	0.917249	32.2724	1	0.40098	0.388748	58.4782	62.2013	11.4018	3.78463	3	25.1316	23.2928	-33.6179	162.61	0.747715	0.269194	0.0459071	0.115695	0.0493143	0.0539387	0.00851112	0.0252299	0.0337878	0.0237533	0.0335263	0.0151826	0.00365579	0.00235771	0.00529762	0.018191	0.0148017	0.010982	0.00947888
MP05-187	control	f	90	8	1	35	309	754	1123	998	1094	972	1105.46	986.515	2.97597	515	0.440475	19.8351	2	0.409814	0.336025	27.4882	29.1204	6.08276	2.31265	2	22.8405	24.678	60.753	107.497	0.6	0.434871	0.0641098	0.0893104	0.00998254	0.0670565	0.0635072	0.0115908	0.00254923	0.0179529	0.0439449	0.0438042	0.0254069	0.00789225	0.00773438	0.0086297	0.00481625	0.00526822	0.0185357
MP05-187	control	f	90	8	1	36	464	986	1675	1014	1646	980	1658.6	998.274	3.20065	645	0.785016	24.306	1	0.470588	0.312437	35.9261	34.2053	6.40312	2.43823	2.23607	21.8406	22.2553	19.8813	136.61	0.71938	0.503095	0.0958466	0.0839977	0.0677161	0.0638187	0.0106167	0.0321961	0.0176566	0.0210102	0.0193054	0.0017498	0.037007	0.00119835	0.0116807	0.00805186	0.00649907	0.0206523	0.0071069
MP05-187	control	f	90	8	1	37	685	4623	1121	1052	1054	983	1082.33	1019.3	8.57098	1905	0.971529	29.5325	2	0.148172	0.116673	100.763	83.4086	5	1.93942	2	31.4834	23.873	42.6639	271.622	0.35958	0.125366	0.0223958	0.0207477	0.0393647	0.0194549	0.0180504	0.0106091	0.00984327	0.0164735	0.0140588	0.0220863	0.0079716	0.0120939	0.00793946	0.00385427	0.0132847	0.00721884	0.0113183
MP05-187	control	f	90	8	1	38	365	1247	1171	1013	1128	984	1145.06	996.718	4.47903	829	0.910544	21.5577	2	0.292702	0.223263	51.4056	46.8722	5.65685	2.06068	2	25.5283	21.2517	69.4315	143.332	0.44029	0.210286	0.0468945	0.0421626	0.0618799	0.0332295	0.00268417	0.00771978	0.0370301	0.0194635	0.0188243	0.0164515	0.0170773	0.00721695	0.00888869	0.0191205	0.0194298	0.014788	0.0149647
MP05-187	control	f	90	8	1	39	634	1845	1347	1061	1306	1016	1320.35	1036.36	3.10696	1062	0.828844	28.4119	2	0.343631	0.321859	49.513	48.8774	8.06226	3.07545	2.82843	28.5413	27.7015	-37.4173	157.332	0.596987	0.337896	0.0880711	0.0643473	0.0462456	0.0840746	0.0174328	0.0310074	0.0154824	0.0412266	0.0196539	0.00698566	0.00474409	0.0235751	0.00713031	0.02167	0.015765	0.00575979	0.0145701
MP05-187	control	f	90	8	1	40	441	840	912	1145	888	1110	900.791	1126.96	2.55763	663	0.782764	23.696	1	0.525	0.390986	34.9562	34.9285	8.48528	2.86948	2.23607	21.7803	21.7539	1.34441	119.054	0.665158	0.434268	0.0754863	0.124967	0.0523514	0.0728559	0.0250369	0.00382277	0.0218627	0.00764035	0.0197153	0.00078212	0.0368493	0.00440915	0.00580309	0.00449422	0.00852908	0.00584125	0.00559481
MP05-187	control	f	90	8	1	41	359	1050	1586	1174	1556	1139	1569.95	1158.12	3.42821	680	0.786057	21.3797	2	0.341905	0.291698	40.2603	36.3593	5.65685	2.21607	2	25.9462	24.8871	-22.6727	124.361	0.527941	0.337355	0.0429784	0.0475106	0.06202	0.0327039	0.0476211	0.0216199	0.031556	0.0494641	0.0210853	0.0337589	0.00710968	0.0119644	0.00735103	0.0386881	0.00677166	0.0165867	0.0114642
MP05-187	control	f	90	8	1	42	1077	4144	1258	1200	1184	1144	1219.7	1168.92	4.95268	1771	0.976798	37.0308	1	0.259894	0.201911	95.6979	87.367	9	2.93519	2.82843	26.164	20.4947	49.7742	258.901	0.608131	0.179651	0.00916651	0.0659999	0.0516676	0.0147056	0.00215494	0.0198022	0.0404182	0.0249964	0.0132877	0.00537692	0.00221092	0.0155174	0.0173343	0.0243034	0.0145895	0.00820948	0.00959075
MP05-187	control	f	90	8	1	43	879	2914	852	1197	790	1150	826.984	1177.72	6.74058	2011	0.775954	33.4541	2	0.301647	0.148355	68.8794	68.4251	7.28011	2.40769	2	44.6115	43.4485	-61.8358	272.865	0.437096	0.239038	0.0461028	0.0519535	0.0393266	0.0178132	0.0202605	0.00437885	0.0187325	0.00938152	0.034395	0.0295204	0.00659673	0.0321328	0.00810742	0.0260534	0.0100368	0.0195382	0.0117718
MP05-187	control	f	90	8	1	44	883	1666	1508	1276	1474	1227	1490.08	1257.27	1.77028	1156	0.751805	33.5301	2	0.530012	0.564882	44.6527	55.2268	14.3178	5.12231	4.24264	30.0449	29.4433	-29.4553	140.154	0.763841	0.368613	0.0960289	0.145707	0.0582318	0.0619216	0.0107292	0.0375847	0.0187411	0.0222378	0.00172427	0.00515432	0.00185066	0.0175266	0.0161778	0.00326088	0.0137548	0.0134006	0.0143378
MP05-187	control	f	90	8	1	45	1009	2365	884	1314	829	1271	852.612	1293.41	1.96268	1167	0.919196	35.8427	1	0.426638	0.509506	58.8652	62.9682	12.0416	4.58935	4.12311	24.6774	23.1811	50.2081	157.752	0.86461	0.32401	0.0300174	0.154912	0.0595935	0.0320001	0.00758781	0.0525909	0.0437289	0.0273555	0.0211001	0.0075024	0.00523757	0.00765357	0.016285	0.0224078	0.0156858	0.00502146	0.00830451
MP05-187	control	f	90	8	1	46	1989	6256	1229	1367	1161	1275	1196.38	1321.07	7.93779	4429	0.791379	50.3237	1	0.317935	0.12598	89.2753	92.5743	12.0416	3.32677	2.82843	64.9814	54.5763	29.2904	445.422	0.449086	0.286164	0.0494386	0.0920643	0.0384643	0.0251123	0.00760994	0.0178149	0.033812	0.0107336	0.0328297	0.0159745	0.00616252	0.0194338	0.0207907	0.0100659	0.00326694	0.0178981	0.0155862
MP05-187	control	f	90	8	1	47	347	2340	941	1325	889	1280	915.326	1297.19	5.8596	1017	0.966646	21.0194	2	0.148291	0.17066	79.2951	61.7171	4.24264	1.74617	1.41421	19.4387	20.3087	-47.0898	159.847	0.3412	0.115948	0.0218024	0.00580929	0.0477033	0.0171623	0.011531	0.0001877	0.0134323	0.0280824	0.0132613	0.0086419	0.00819586	0.00306542	0.00324549	0.0151643	0.0171047	0.00769312	0.0108597
MP05-187	control	f	90	8	1	48	2175	11880	490	1424	382	1314	442.394	1381.07	6.19146	6024	0.810178	52.6241	3	0.183081	0.161513	108.963	118.431	15.8114	4.88019	3.60555	82.5586	63.8723	-39.9732	411.369	0.361056	0.174362	0.0586672	0.0473079	0.0345043	0.0452624	0.0212073	0.00434167	0.0276593	0.0117382	0.0208079	0.0207235	0.0192922	0.00748621	0.00727825	0.0102472	0.00410746	0.0124829	0.0105389
MP05-187	control	f	90	8	1	49	443	1118	1043	1419	1000	1393	1018.29	1408.64	2.89355	672	0.83844	23.7496	1	0.396243	0.345596	40.0888	42.0119	7.28011	2.57553	2.23607	24.0452	21.8482	75.4818	126.918	0.659226	0.318756	0.0790947	0.0917463	0.0552787	0.0520337	0.0092791	0.0112953	0.0440454	0.0324129	0.0168348	0.0195027	0.0103947	0.015012	0.0134229	0.0176942	0.0210932	0.0116016	0.012395
MP05-187	control	f	90	8	1	50	355	552	1783	1417	1759	1394	1771.47	1404.8	1.15692	377	0.667918	21.2603	1	0.643116	0.864367	24.8952	24.3516	8.48528	3.53633	3.16228	17.7166	18.5279	55.1533	71.8406	0.941645	0.762226	0.0966387	0.118779	0.0767317	0.00438402	0.00236797	0.0264465	0.0107077	0.010911	0.0246504	0.0294042	0.0145197	0.00940873	0.00566214	0.010959	0.022689	0.00176092	0.00627943
MP05-187	control	f	90	8	1	51	504	1280	1067	1480	1027	1448	1049.16	1465.45	2.86072	733	0.911521	25.332	1	0.39375	0.349562	45.3045	48.0104	8	2.88504	2.23607	20.9893	18.6317	55.2128	134.604	0.687585	0.2784	0.0505137	0.115154	0.0592258	0.0434865	0.00786192	0.0349792	0.0395244	0.0259412	0.015756	0.0119427	0.00239326	0.0261274	0.00871006	0.0194521	0.0151007	0.00264408	0.0123705
MP05-187	control	f	90	8	1	52	1163	5106	1224	1536	1150	1467	1180.12	1501.29	6.61107	2693	0.959253	38.4809	2	0.227771	0.151261	103.369	88.7299	8.60233	2.74655	2.23607	40.3813	29.207	-53.1116	310.836	0.43186	0.187387	0.0130846	0.0489776	0.0578817	0.0283004	0.0049352	0.0199869	0.0260689	0.0308794	0.0152082	0.0103005	0.00536203	0.0120198	0.0114187	0.0193846	0.0164606	0.0125711	0.00915721
MP05-187	control	f	90	8	1	53	1050	2337	1409	1559	1352	1518	1383.29	1536.84	2.17583	1342	0.945712	36.5637	1	0.449294	0.459594	68.7383	63.5138	10.6301	4.25353	4	24.8874	22.3404	64.2844	169.439	0.782414	0.331408	0.0322815	0.110532	0.089937	0.0233574	0.0124387	0.0444775	0.0492451	0.0392919	0.0126894	0.00444085	0.0100229	0.0357814	0.00888783	0.0264873	0.0170869	0.00655069	0.00310815
MP05-187	control	f	90	8	1	54	305	832	1145	1551	1119	1519	1130.66	1534.29	3.09116	461	0.914982	19.7063	2	0.366587	0.323504	36.2998	36.0555	6	2.25572	2	16.2205	14.6468	36.4853	108.847	0.661605	0.298722	0.0390905	0.112452	0.0608761	0.0450752	0.0242425	0.0526587	0.0127933	0.0296298	0.0295061	0.0195184	0.0177006	0.0192998	0.010016	0.00795385	0.0161027	0.00823896	0.00044094
MP05-187	control	f	90	8	1	55	2595	9720	494	1612	374	1531	423.974	1561.23	7.99362	6102	0.8993	57.4809	1	0.266975	0.1251	123.39	130.602	13.9284	3.91011	3	72.8069	53.9625	-76.5112	510.558	0.42527	0.191699	0.0408398	0.0734495	0.0381863	0.0246827	0.0134702	0.0280501	0.0336716	0.00451881	0.0179818	0.0111639	0.00993386	0.0200982	0.0156017	0.0092858	0.0131177	0.0169368	0.00834277
MP05-187	control	f	90	8	1	56	603	837	1045	1585	1014	1558	1029.17	1570.92	1.31549	667	0.577801	27.7085	1	0.72043	0.760173	31.3119	34.4819	12	4.36097	4	25.3256	25.5561	59.4835	99.8406	0.904048	0.645722	0.0908143	0.176604	0.0416335	0.012724	0.0113352	0.0247899	0.0139152	0.0356648	0.0296098	0.02244	0.00674458	0.0086028	0.0165225	0.0136486	0.0138254	0.00225085	0.00473024
MP05-187	control	f	90	8	1	57	586	1073	987	1709	950	1680	967.331	1693.19	2.18377	711	0.851153	27.3152	1	0.546132	0.457923	41.2121	38.4838	8.48528	3.17519	3	22.3328	21.6329	55.6776	126.811	0.824191	0.503794	0.0436315	0.127759	0.101109	0.0304845	0.0305519	0.0181729	0.040916	0.0278582	0.0191099	0.0168254	0.0109274	0.0227022	0.0217241	0.00080159	0.0109392	0.00664824	0.00488575
MP05-187	control	f	90	8	1	58	344	760	1657	1742	1617	1723	1634.09	1732.41	2.75084	532	0.924073	20.9283	2	0.452632	0.363526	41.712	40.2616	7.07107	2.62744	2	15.7669	15.943	-85.7364	109.048	0.646617	0.2702	0.0674675	0.0703149	0.0570973	0.0752136	0.0205902	0.00627445	0.0192938	0.0280846	0.0316257	0.0179315	0.0124932	0.00037063	0.0210593	0.00744331	0.0156411	0.00719364	0.0076922
MP05-187	control	f	90	8	1	59	561	980	1628	1764	1579	1744	1601.67	1753.76	1.99757	647	0.960352	26.7262	1	0.572449	0.500608	52.1614	49.2443	6.7082	3.13722	3	14.9571	14.542	77.9943	118.669	0.867079	0.294552	0.0313147	0.109809	0.073566	0.0365721	0.0138815	0.0345591	0.0449549	0.034832	0.0258986	0.0229642	0.00590659	0.0140065	0.0148308	0.0206251	0.0204766	0.0139604	0.0158002
MP05-187	control	f	90	8	1	60	1138	2450	171	1796	122	1746	148.67	1770.4	2.70147	1705	0.740489	38.065	1	0.46449	0.370169	56.3444	56.0357	10.8167	3.93043	3.60555	41.4468	37.8673	31.2021	196.551	0.667449	0.461396	0.106054	0.0740811	0.0536918	0.0698346	0.0358264	0.0469911	0.0214463	0.0306032	0.0148297	0.0146032	0.00436918	0.0225475	0.0241852	0.0113218	0.0239505	0.00778549	0.00902859
MP05-187	control	f	90	8	1	61	2054	9490	606	1826	460	1761	514.929	1797.51	7.90189	5585	0.929737	51.1394	3	0.216438	0.126552	127.037	146.973	13.3417	3.76549	3	61.3645	46.7781	-89.4589	451.617	0.367771	0.12107	0.0292432	0.0555843	0.0264286	0.028006	0.00517319	0.011403	0.0302115	0.00860698	0.0118192	0.00780884	0.00224196	0.00452542	0.0239822	0.00675961	0.00559534	0.00961865	0.00896099
MP05-187	control	f	90	8	1	62	387	945	1072	1850	1037	1823	1052.95	1837.58	2.38245	504	0.93872	22.1978	1	0.409524	0.419736	42.0411	38.0789	6.32456	2.50315	2.23607	15.1881	14.4908	59.8433	107.64	0.767857	0.339823	0.0615361	0.0858197	0.0802045	0.0633521	0.030078	0.00567657	0.0241389	0.0336444	0.0289504	0.0331111	0.01177	0.00693514	0.0132785	0.0040282	0.0193724	0.0049464	0.0170799
MP05-187	control	f	90	8	1	63	1047	4753	583	1877	486	1828	545.356	1850.57	6.60539	2631	0.960104	36.5114	3	0.220282	0.151392	104.093	97.4936	9.89949	3.15984	2.23607	33.4597	29.1088	-65.123	294.8	0.397948	0.140251	0.032674	0.0388343	0.0421026	0.0287469	0.0127528	0.00157804	0.0299622	0.0183424	0.0183347	0.0161688	0.00644206	0.00616072	0.00936588	0.0171683	0.0099318	0.00873579	0.0149048
MP05-187	control	f	90	8	1	64	464	899	1099	1878	1068	1849	1083.42	1866.33	1.69441	541	0.674587	24.306	1	0.516129	0.590176	29.9021	31.9061	9.21954	3.6462	3	21.9203	22.0736	57.6699	99.397	0.857671	0.519009	0.0523862	0.193511	0.0432281	0.0381876	0.0364221	0.00436028	0.0294456	0.0088367	0.00672922	0.0184291	0.0256521	0.0209274	0.0113415	0.00351211	0.00423802	0.0171875	0.0143111
MP05-187	control	f	90	8	1	65	624	1376	1847	1901	1815	1858	1829.24	1875.88	2.01307	688	0.935099	28.1869	1	0.453488	0.496754	48.9098	50.8035	9.21954	3.52036	3.16228	18.8214	17.333	-37.5194	125.64	0.906977	0.307827	0.04483	0.134201	0.0617093	0.0427153	0.014902	0.0414055	0.0400187	0.0289475	0.0270001	0.0170109	0.00838568	0.0107208	0.00940552	0.0208188	0.0167785	0.00862198	0.01103
MP05-187	control	f	90	8	1	66	554	989	1662	1947	1619	1924	1636.35	1937.43	2.09999	693	0.918429	26.5589	1	0.560162	0.476193	46.6365	43.1741	8.48528	3.17858	3	21.014	18.4488	73.7257	120.912	0.799423	0.37842	0.0648301	0.100883	0.103895	0.0164891	0.0184589	0.0263496	0.053355	0.0331687	0.0232413	0.00880249	0.00449286	0.0107472	0.0181578	0.014278	0.00861804	0.0210023	0.00617255
MP05-187	control	f	90	9	1	1	831	2646	998	75	935	33	959.838	51.9771	3.1178	1221	0.955933	32.5279	1	0.314059	0.320739	72.5224	73.2462	9.84886	3.62537	3	22.4711	21.2914	53.2788	180.439	0.68059	0.197216	0.0358581	0.0791754	0.0499749	0.0382827	0.00865364	0.0286443	0.0340606	0.0252604	0.0281851	0.0100785	0.00428007	0.0149455	0.0107754	0.0205393	0.0155746	0.0173886	0.00843796
MP05-187	control	f	90	9	1	2	1580	4080	812	159	752	91	783.128	126.68	2.65956	2060	0.861455	44.8522	1	0.387255	0.376002	70.3256	79.3221	16.4012	5.50801	4.47214	40.5201	35.7137	43.0015	229.794	0.76699	0.319726	0.0766894	0.124874	0.0577641	0.0493971	0.0208037	0.0296365	0.0451288	0.00894971	0.00972364	0.0209072	0.0062276	0.0255627	0.0103635	0.00695933	0.0142237	0.0102229	0.0012354
MP05-187	control	f	90	9	1	3	981	3650	1512	229	1439	179	1463.64	197.384	4.42203	1728	0.925363	35.3419	2	0.268767	0.226141	75.4137	80.4984	10	3.5067	2.82843	32.9541	28.5879	-63.367	233.48	0.567708	0.192077	0.0618682	0.0561585	0.0420561	0.0478308	0.0174667	0.00301323	0.029536	0.00968666	0.0236481	0.0298454	0.00136086	0.00265133	0.00889272	0.00685863	0.0103351	0.0132237	0.0192348
MP05-187	control	f	90	9	1	4	1258	4732	1768	288	1677	236	1719.35	267.584	6.02256	2721	0.864353	40.0217	2	0.26585	0.166042	74.3852	90.6697	10.0499	3.21218	2.82843	46.1547	37.4073	83.9883	308.557	0.46233	0.194835	0.0114024	0.111352	0.0251359	0.0106869	0.00433451	0.058132	0.0136922	0.0162668	0.0126031	0.00614563	0.00199875	0.0210034	0.00889727	0.0136335	0.0105849	0.0113047	0.00855805
MP05-187	control	f	90	9	1	5	2158	5040	884	289	772	244	826.816	265.163	2.85987	2662	0.966202	52.418	1	0.428175	0.349666	108.021	118.33	15.0333	5.29351	5	35.1677	27.8464	-72.1914	278.486	0.810669	0.196233	0.00252876	0.108969	0.0381668	0.00375355	0.00174506	0.0567848	0.0357245	0.0185539	0.0050939	0.00177756	0.00106775	0.0317047	0.0216711	0.0207921	0.0113623	0.0047301	0.00204507
MP05-187	control	f	90	9	1	6	2505	10647	406	361	289	270	344.465	316.723	7.97825	6236	0.912183	56.4753	1	0.235278	0.125341	117.406	121.083	12.53	3.93735	3.16228	61.6924	48.1111	59.5976	501.144	0.4017	0.217548	0.00958218	0.0972611	0.0422193	0.0143872	0.00891621	0.0438905	0.0340306	0.00931549	0.0144746	0.00605659	0.0107885	0.0246054	0.0178119	0.0165225	0.00548557	0.0152326	0.00171189
MP05-187	control	f	90	9	1	7	2597	7990	598	431	504	346	544.095	388.737	3.33169	4227	0.944212	57.5031	1	0.325031	0.300148	118.681	106	18.6011	5.58871	5	46.8571	39.0862	-48.304	329.741	0.614384	0.293891	0.0463787	0.0755032	0.0886226	0.017157	0.0160542	0.00825153	0.0596023	0.0288004	0.0101268	0.0135316	0.00400535	0.0265705	0.014272	0.0228127	0.00785615	0.00269842	0.0167048
MP05-187	control	f	90	9	1	8	994	1683	1858	429	1807	396	1834.07	411.574	2.23148	1356	0.861928	35.5753	1	0.590612	0.448132	55.4754	51.0784	12.3693	4.22835	3.60555	31.5179	28.1278	78.6938	166.953	0.733038	0.480361	0.0582986	0.113637	0.1094	0.0317675	0.00568474	0.00226822	0.0441623	0.0319191	0.0289709	0.0219772	0.0111801	0.00759988	0.0111725	0.00995291	0.00687964	0.0108839	0.00741713
MP05-187	control	f	90	9	1	9	2380	6570	1531	518	1458	428	1497.65	477.7	4.75017	4466	0.648984	55.0483	2	0.362253	0.210519	83.2135	98.4937	15.8114	4.93666	4	70.8543	63.309	24.7826	376.919	0.532915	0.291	0.0601172	0.113408	0.0224493	0.0557276	0.028772	0.00809575	0.00769094	0.0153388	0.0245998	0.0236991	0.0170362	0.0209309	0.0146796	0.0124023	0.00266008	0.00707775	0.0100826
MP05-187	control	f	90	9	1	10	1381	3618	1466	610	1399	556	1429.14	584.314	2.27951	1611	0.946486	41.9326	1	0.381703	0.438691	77.9698	80.2122	12.083	4.62934	4.24264	27.0709	25.1643	50.9729	198.894	0.857232	0.272894	0.0305647	0.124288	0.0541369	0.0396892	0.0101915	0.0329343	0.0461726	0.0228565	0.0274329	0.0210545	0.00216763	0.00672809	0.0187594	0.0185254	0.0146797	0.0120834	0.019164
MP05-187	control	f	90	9	1	11	626	1472	639	611	593	579	618.375	593.911	2.31984	871	0.707098	28.232	1	0.425272	0.431064	39.4296	46.5725	9.84886	3.48916	3	28.2812	27.8813	80.0138	135.089	0.718714	0.362386	0.108007	0.107323	0.0314642	0.0597286	0.0387956	0.00193139	0.0259307	0.0336526	0.0236135	0.0124162	0.00803852	0.0110635	0.0170355	0.0212296	0.0110489	0.0104195	0.00798543
MP05-187	control	f	90	9	1	12	1040	1995	452	620	395	585	416.338	600.243	2.02931	1269	0.872642	36.3891	1	0.521303	0.49278	56.9464	62.7694	14.1421	4.94324	4	29.9633	27.8104	-62.2318	162.853	0.819543	0.336084	0.073774	0.132399	0.0564068	0.0667274	0.0122447	0.0230929	0.0318057	0.0224504	0.0223343	0.013086	0.00377461	0.0066536	0.00791554	0.0115541	0.0160791	0.00910461	0.00313565
MP05-187	control	f	90	9	1	13	2866	7820	810	765	695	697	747.969	736.118	3.65623	4581	0.953245	60.4078	2	0.366496	0.273506	136.641	123.065	17.72	5.86167	5	49.3448	41.2926	-68.458	362.877	0.625628	0.240945	0.0408352	0.0650213	0.0676588	0.0460272	0.0110293	0.00072513	0.0382712	0.0327926	0.0291996	0.0190119	0.00469912	0.00272162	0.012542	0.0211101	0.0190896	0.009642	0.0140243
MP05-187	control	f	90	9	1	14	1706	7990	1937	821	1852	727	1904.49	772.477	6.84204	4162	0.902068	46.6063	2	0.213517	0.146155	112.457	110.635	13.3417	3.63624	2.82843	51.2509	48.5358	32.307	382.99	0.409899	0.177366	0.040369	0.0503522	0.0421469	0.0374673	0.00820605	0.00525803	0.0213672	0.0190581	0.0263249	0.0058761	0.00840659	0.00414518	0.0210402	0.0182355	0.00597965	0.0109043	0.0180881
MP05-187	control	f	90	9	1	15	593	1470	1348	808	1313	766	1328.97	787.793	2.5449	965	0.670191	27.4778	2	0.403401	0.392943	37.7548	43.0116	8.06226	3.22603	2.82843	33.3333	28.0212	-12.4468	137.711	0.614508	0.391444	0.0630359	0.147839	0.0306737	0.0549247	0.030074	0.0214689	0.0326499	0.0313365	0.0179952	0.0116708	0.00967776	0.0178493	0.02433	0.0223096	0.00527927	0.00850531	0.00816733
MP05-187	control	f	90	9	1	16	856	2090	473	862	435	807	453.821	829.893	3.49991	1275	0.816781	33.0135	2	0.409569	0.285722	54.1136	57.9396	9.21954	3.30216	2.82843	31.8594	31.2208	-30.8141	194.03	0.671373	0.324663	0.103998	0.0693011	0.0680391	0.0372017	0.0182437	0.0120766	0.0360305	0.0143572	0.0309829	0.0139521	0.0018427	0.0104409	0.00807708	0.0165858	0.00870004	0.0156496	0.0140741
MP05-187	control	f	90	9	1	17	1257	4464	1078	874	1006	812	1031.42	853.055	4.67808	2605	0.62345	40.0058	3	0.281586	0.213763	66.8697	71.7008	12.2066	3.80149	3	52.0115	52.2829	68.269	271.836	0.482534	0.277159	0.0904004	0.0455762	0.0197848	0.0613009	0.0401373	0.0377601	0.00425502	0.0261591	0.0243895	0.015104	0.0184914	0.0311116	0.0047738	0.0181337	0.00685621	0.00252673	0.0138072
MP05-187	control	f	90	9	1	18	1003	1638	1324	909	1282	870	1300.57	887.278	2.21789	1201	0.498285	35.736	1	0.612332	0.450878	40.4001	43.8292	14.1421	4.8155	4.12311	35.9615	35.0275	-88.7189	167.196	0.835137	0.600012	0.0196475	0.196589	0.0279496	0.00862787	0.0569479	0.0112127	0.0117552	0.0114048	0.00796127	0.0282199	0.0163548	0.0252992	0.00815572	0.0121116	0.0106342	0.00435928	0.0122383
MP05-187	control	f	90	9	1	19	1337	4480	181	978	125	898	147.299	928.797	5.13432	2577	0.811599	41.2592	2	0.298438	0.194768	81.3855	83.2406	9.48683	3.33382	2.82843	50.7296	47.5466	-18.0716	293.706	0.51882	0.234599	0.0592442	0.0610605	0.0501224	0.0282998	0.0141016	0.00484404	0.0448397	0.0102735	0.0115166	0.0100854	0.0291608	0.00423738	0.0242031	0.00330439	0.013729	0.0114812	0.00213039
MP05-187	control	f	90	9	1	20	2283	7200	947	990	857	910	903.516	951.163	3.22234	3275	0.975407	53.9148	1	0.317083	0.310334	124.328	115.624	13.1529	4.93741	4.47214	33.3012	27.4034	46.9825	304.049	0.697099	0.217429	0.0137784	0.0838786	0.0606618	0.00371694	0.00781665	0.020843	0.0536525	0.0272256	0.00529501	0.00123418	0.00515194	0.0159161	0.0246826	0.0286844	0.0149835	0.00590107	0.00212242
MP05-187	control	f	90	9	1	21	1229	2310	594	986	517	956	560.164	970.844	2.73387	1687	0.941566	39.5577	1	0.532035	0.365781	74.4121	76.531	12.53	4.72182	4	27.2108	25.064	80.5354	205.48	0.728512	0.267169	0.0441793	0.111941	0.0565157	0.0504163	0.0137516	0.0462966	0.0292389	0.0265392	0.0253711	0.0224118	0.00727823	0.0242875	0.00601669	0.0146811	0.0143037	0.0162788	0.00671208
MP05-187	control	f	90	9	1	22	932	4582	1403	1019	1324	961	1363.31	985.694	7.79534	2362	0.866416	34.4479	4	0.203405	0.128282	88.4936	81.9329	8.06226	2.39056	2	41.3636	44.1868	58.6074	302.155	0.394581	0.17673	0.0678722	0.00415649	0.0334718	0.0201802	0.0252183	0.0234475	0.00715156	0.0207531	0.0165462	0.0198941	0.00604799	0.00807313	0.0178338	0.0111715	0.0188016	0.00305499	0.00818245
MP05-187	control	f	90	9	1	23	406	902	1259	1124	1237	1083	1245.37	1103.25	3.52568	639	0.902422	22.7362	1	0.450111	0.283633	42.1876	41	6.32456	2.38755	2	17.9476	18.1767	-8.61582	134.119	0.635368	0.307517	0.12195	0.0177791	0.0271943	0.0613623	0.0414587	0.0629218	0.00738433	0.0224187	0.0131352	0.021947	0.00479135	0.0216996	0.00659356	0.0118836	0.0102405	0.013439	0.00321062
MP05-187	control	f	90	9	1	24	741	2726	1572	1174	1525	1116	1546.51	1145.99	4.01427	1306	0.958379	30.716	2	0.271827	0.249111	73.3245	71.4003	7	2.73154	2.23607	25.6974	20.934	31.4597	193.338	0.567381	0.185067	0.00925622	0.0785984	0.0445204	0.0149461	0.00163064	0.0398065	0.029679	0.0245753	0.0143059	0.00595572	0.00199357	0.0289347	0.020497	0.0180194	0.0160829	0.00752003	0.00517171
MP05-187	control	f	90	9	1	25	534	1176	1809	1150	1767	1122	1786.71	1137.93	3.67105	772	0.885934	26.0751	1	0.454082	0.272402	45.6704	42.2019	7.07107	2.66506	2.23607	21.6656	21.1825	68.2081	156.953	0.69171	0.380328	0.0376862	0.104113	0.0826352	0.0605327	0.0118982	0.00850051	0.0294865	0.0349451	0.0260455	0.0132466	0.0114795	0.00612928	0.0169631	0.0220005	0.0119346	0.00361575	0.0140791
MP05-187	control	f	90	9	1	26	1017	1674	670	1180	616	1149	645.011	1164.49	1.79688	1223	0.841609	35.9845	1	0.607527	0.556521	51.7247	53.1507	13.3417	4.97177	4.24264	29.3991	27.9359	-87.612	151.539	0.831562	0.458366	0.0890051	0.143438	0.070721	0.0680702	0.00924538	0.00309679	0.0266297	0.0298534	0.0152929	0.00928469	0.00202964	0.00170663	0.022254	0.0138905	0.0169397	0.00827705	0.00487858
MP05-187	control	f	90	9	1	27	460	1326	406	1198	372	1159	386.037	1178.87	3.31208	843	0.77518	24.201	1	0.346908	0.301925	44.5613	43.0465	6	2.33244	2.23607	27.9482	28.1512	24.6431	138.368	0.54567	0.314761	0.079228	0.0406989	0.0397261	0.0486591	0.035381	0.0258778	0.0268827	0.0555625	0.0261651	0.00647853	0.00597773	0.025443	0.00302241	0.0304311	0.00692608	0.012645	0.0133801
MP05-187	control	f	90	9	1	28	2924	8932	1567	1239	1451	1162	1501.53	1195.43	6.2237	5148	0.952022	61.016	3	0.327362	0.160676	130.856	123.907	15.8114	5.05624	4.12311	56.2645	40.0455	60.3831	478.209	0.567988	0.24249	0.0227078	0.0903487	0.0610202	0.0323335	0.0112997	0.0365161	0.035049	0.0290799	0.0192355	0.0121347	0.00848407	0.026473	0.0115543	0.0240199	0.013651	0.00554716	0.0036787
MP05-187	control	f	90	9	1	29	1055	3135	1854	1225	1797	1170	1823.92	1200.29	3.39011	1371	0.959121	36.6506	-1	0.336523	0.294976	75.7405	70.8378	8.24621	3.34437	3	24.9375	21.4343	48.0856	212.001	0.769511	0.26769	0.0439717	0.0879769	0.0685411	0.040266	0.0202276	0.0144723	0.0434665	0.0270605	0.0289841	0.0285862	0.00664889	0.0089009	0.00773974	0.0165512	0.0137745	0.0192383	0.0188272
MP05-187	control	f	90	9	1	30	2214	7548	306	1282	204	1208	244.704	1247.93	7.06908	4702	0.816207	53.0938	4	0.293323	0.141461	102.975	101.178	14.8661	4.31674	3.16228	67.5681	59.4949	-74.2497	443.481	0.470863	0.258723	0.0596897	0.0633178	0.0362627	0.0477473	0.0124745	0.0272177	0.0322507	0.0219043	0.0275755	0.013445	0.0153236	0.0297077	0.00798339	0.0150751	0.00938138	0.0180345	0.0124185
MP05-187	control	f	90	9	1	31	362	1584	193	1274	157	1230	172.635	1249.88	4.54864	975	0.718547	21.4689	3	0.228535	0.219846	48.0298	43.4166	5	1.93893	2	32.9086	33.4036	-41.3179	143.847	0.371282	0.217104	0.0408151	0.0273093	0.037205	0.0285213	0.04976	0.0077638	0.0248261	0.0165318	0.0243795	0.0215232	0.0291666	0.0199516	0.00608931	0.0127355	0.0104978	0.0189152	0.0054699
MP05-187	control	f	90	9	1	32	769	2752	1800	1295	1757	1231	1782.43	1258.43	4.24976	1594	0.931789	31.2909	1	0.279433	0.235307	78.1935	66.7308	5.83095	2.53601	2.23607	28.1303	28.3843	22.2248	202.652	0.482434	0.219307	0.0799799	0.00857818	0.0360972	0.0493314	0.0277606	0.0544698	0.0220759	0.0181236	0.0101943	0.015939	0.011988	0.00550722	0.0280585	0.00970111	0.0162615	0.018204	0.0133938
MP05-187	control	f	90	9	1	33	2432	12614	1340	1374	1221	1268	1268.4	1332.44	11.9543	6914	0.836504	55.6464	2	0.192802	0.0836517	127.229	131.046	12.1655	3.13733	2.82843	76.6391	69.7162	42.7761	604.435	0.35175	0.180165	0.0438703	0.0486171	0.0189543	0.0464082	0.0124428	0.0140241	0.00607671	0.0194453	0.0196869	0.0127124	0.00380652	0.014888	0.0115008	0.0199769	0.00561222	0.00725009	0.0020246
MP05-187	control	f	90	9	1	34	1796	3234	1914	1329	1848	1280	1881.85	1303.24	3.39235	2492	0.750403	47.8199	0	0.555349	0.294781	63.1905	70.0071	14.3178	4.93992	4.12311	47.2647	41.7677	-89.5069	276.7	0.720706	0.461998	0.0439591	0.186117	0.0531341	0.0362153	0.00861786	0.00599879	0.0450285	0.00571054	0.0173841	0.0122757	0.00662079	0.0195343	0.00296795	0.00782306	0.0047486	0.00932425	0.012527
MP05-187	control	f	90	9	1	35	1305	3150	719	1373	644	1331	686.738	1353	3.04549	1950	0.889244	40.7625	3	0.414286	0.328354	68.2141	76.4003	12.7279	4.61285	4	35.8893	31.2034	74.9695	223.48	0.669231	0.284663	0.0826891	0.0994174	0.0517431	0.0626963	0.0198366	0.012226	0.0290521	0.0192296	0.0247992	0.020533	0.0074632	0.00753253	0.00091009	0.009436	0.0084369	0.0108401	0.00829502
MP05-187	control	f	90	9	1	36	1984	8073	1844	1525	1775	1408	1810.99	1466.79	7.83353	4612	0.934994	50.2604	3	0.245757	0.127656	132.104	116.155	12	3.29434	2.82843	55.6358	46.8524	21.3801	441.931	0.430182	0.18723	0.0420279	0.0320436	0.0456174	0.0355475	0.0222526	0.0271202	0.0264119	0.00778142	0.0176599	0.0241785	0.00908145	0.0204363	0.00473965	0.0109667	0.0112441	0.00490953	0.0138225
MP05-187	control	f	90	9	1	37	1813	8701	790	1572	677	1495	742.643	1532.72	6.85396	4476	0.9143	48.0456	1	0.208367	0.145901	125.119	115.209	12.083	3.53114	2.82843	58.6797	50.6779	-58.6942	395.161	0.405049	0.173916	0.0558305	0.0186824	0.0552319	0.0104166	0.0309138	0.00416262	0.0262782	0.00654979	0.0141205	0.0263523	0.00991611	0.0268758	0.0157678	0.0123456	0.0121461	0.00766108	0.00610783
MP05-187	control	f	90	9	1	38	1722	4366	1949	1572	1890	1498	1916.32	1542.83	2.35752	2227	0.783403	46.8243	1	0.394411	0.424175	68.7105	80.1124	16.4012	5.55497	5	44.5196	42.7045	29.7438	225.865	0.773238	0.34162	0.0995578	0.109407	0.0205486	0.0736392	0.00979121	0.00539002	0.0107428	0.0378543	0.0212212	0.00413657	0.0156459	8.62e-06	0.00684257	0.0267947	0.0127344	0.00624631	0.0136003
MP05-187	control	f	90	9	1	39	2010	4977	1753	1608	1690	1529	1717.67	1573.76	4.55668	3183	0.82161	50.5886	1	0.403858	0.219458	78.3172	89.5545	14	4.52176	4	56.7348	44.6447	25.8892	339.256	0.63148	0.318492	0.0665901	0.129772	0.027483	0.0626647	0.00458559	0.0188154	0.0162598	0.0247373	0.0261323	0.018187	0.0111981	0.00218155	0.00335536	0.0177327	0.0106088	0.00600806	0.0162471
MP05-187	control	f	90	9	1	40	3273	9207	825	1734	726	1641	777.136	1684.65	4.40705	5788	0.453473	64.5547	2	0.35549	0.226909	88.2345	110.454	18.0278	6.01439	5	86.0007	78.6408	71.1088	425.747	0.56548	0.311596	0.05292	0.130884	0.0146243	0.0486367	0.0271505	0.0204365	0.0151483	0.0205964	0.0327171	0.0216015	0.0151288	0.00905135	0.019508	0.0188245	0.00201848	0.0180498	0.00928218
MP05-187	control	f	90	9	1	41	1945	7480	1164	1755	1096	1645	1135.07	1690	7.62073	5620	0.874908	49.764	2	0.260027	0.131221	112.262	110.027	15.5563	4.16488	3	60.0367	54.3675	-9.8159	431.582	0.346085	0.19622	0.0830275	0.00500834	0.0434508	0.0358611	0.0248194	0.0307041	0.0220019	0.0150346	0.00917529	0.0212045	0.0152366	0.0160109	0.0133979	0.0175837	0.0107282	0.00461161	0.00658696
MP05-187	control	f	90	9	1	42	4487	25854	1450	1831	1311	1645	1377.84	1742.97	19.424	15896	0.722548	75.5846	3	0.173551	0.0514827	181.485	201.556	10.7703	3.17404	2.82843	115.438	125.465	26.6386	1046.53	0.282272	0.140566	0.0354971	0.038518	0.0156642	0.0188246	0.0146622	0.00137468	0.00560937	0.0126207	0.00947199	0.00995764	0.00799696	0.00873119	0.00872433	0.0151221	0.0154789	0.00807985	0.0041493
MP05-187	control	f	90	9	1	43	615	1980	1228	1719	1183	1675	1205.41	1691.98	2.81279	1019	0.916864	27.9829	2	0.310606	0.355519	54.4584	48.8774	7.07107	2.98243	2.82843	29.5755	21.7398	-52.6367	147.439	0.603533	0.317394	0.0470877	0.0823804	0.0733031	0.044508	0.0345244	0.00846962	0.0464387	0.00973462	0.030337	0.0278954	0.0285428	0.00016951	0.0072781	0.0154223	0.015489	0.0192745	0.0140696
MP05-187	control	f	90	9	1	44	1023	1520	479	1716	441	1676	459.432	1695.66	1.22791	1066	0.781773	36.0905	1	0.673026	0.81439	45.9083	45.8039	14.2127	5.65546	5	28.4079	28.6267	36.516	125.64	0.959662	0.620841	0.0292688	0.184993	0.09453	0.0153387	0.00549658	0.0139251	0.0234037	0.0292144	0.00807951	0.00940926	0.00268409	0.0196863	0.0244124	0.00671855	0.0136942	0.0107241	0.0074914
MP05-187	control	f	90	9	1	45	374	1080	1455	1715	1419	1685	1436.84	1701.51	5.03418	718	0.613465	21.8218	2	0.346296	0.198642	36.215	35.1283	5	1.88169	1.41421	26.0964	28.5998	-78.7135	153.817	0.520891	0.383403	0.0964281	0.00615688	0.0162324	0.0370009	0.046209	0.0604834	0.0274525	0.0351108	0.0286059	0.00895848	0.00883544	0.011289	0.0143688	0.0104181	0.0212294	0.0138165	0.016735
MP05-187	control	f	90	9	1	46	378	810	880	1776	850	1749	863.259	1761.42	2.74507	503	0.780558	21.9382	1	0.466667	0.364289	29.6264	29.8329	7.28011	2.61689	2.23607	18.6011	18.5189	58.6507	114.19	0.751491	0.520218	0.0399637	0.170885	0.0721297	0.02463	0.0166847	0.0146511	0.0273099	0.0160456	0.00224446	0.0219768	0.0140237	0.00078333	0.0169481	0.0110304	0.0121418	0.0100073	0.00485902
MP05-187	control	f	90	9	1	47	533	1760	1497	1810	1465	1755	1476.03	1780.84	3.27869	932	0.933823	26.0507	1	0.302841	0.305	56.4857	56.921	6.7082	2.61198	2.23607	21.2622	20.2069	-16.1526	148.19	0.571888	0.209456	0.0738446	0.0410567	0.0220428	0.0658502	0.0196059	0.0457034	0.0121069	0.0088155	0.0107118	0.0248965	0.00632967	0.0332423	0.020792	0.00906054	0.00813741	0.0176258	0.00282814
MP05-187	control	f	90	9	1	48	1535	5694	1739	1941	1661	1868	1698	1906	3.81335	2169	0.977055	44.2089	1	0.269582	0.262237	103.626	102.069	12.083	3.95337	3.60555	27.9517	22.0708	43.5807	271.214	0.707699	0.187601	0.0139917	0.0844431	0.0454374	0.016434	0.0103379	0.0304991	0.0416859	0.0197454	0.00919504	0.0150973	0.00712814	0.0123616	0.027245	0.0176753	0.0116361	0.00720343	0.013023
MP05-187	control	f	90	9	1	49	442	1364	807	1944	763	1913	784.853	1929.8	2.97138	616	0.964199	23.7228	1	0.324047	0.336544	50.8059	51.0392	5.83095	2.46914	2.23607	15.447	13.4728	-58.6971	128.468	0.717532	0.216035	0.0110448	0.100347	0.049615	0.0189552	0.00798227	0.0469962	0.0365621	0.0250817	0.0234163	0.00617042	0.00570109	0.021395	0.0204971	0.0202237	0.0155718	0.0162973	0.00528838
MP05-187	control	f	90	10	1	1	804	1419	223	38	180	5	203.346	20.1903	1.42655	877	0.852866	31.9951	1	0.566596	0.700993	45.1583	43.9659	11.1803	4.59812	4.12311	23.6432	23.5785	57.2702	120.054	0.916762	0.525758	0.0934746	0.142746	0.0845909	0.0624237	0.0239019	0.00660666	0.0276686	0.0295752	0.0032886	0.00934597	0.0082956	0.00562415	0.00428782	0.0160798	0.0123279	0.0127049	0.0148026
MP05-187	control	f	90	10	1	2	1349	7998	1763	109	1677	16	1718.59	51.5211	9.16818	4253	0.955394	41.4439	3	0.168667	0.109073	135.443	112.161	9.84886	2.76694	2.23607	54.4472	40.001	47.5734	394.233	0.317188	0.136534	0.0316116	0.0136625	0.0414186	0.0249641	0.0163646	0.0151216	0.0130501	0.0219101	0.0118794	0.0155363	0.0137744	0.00200098	0.00946338	0.0144523	0.0121155	0.00450072	0.00766977
MP05-187	control	f	90	10	1	3	915	3880	410	133	370	36	386.501	79.1322	6.30159	1964	0.98431	34.1323	3	0.235825	0.15869	112.028	98.9545	6.7082	2.4559	2.23607	28.6569	19.7672	-9.97517	269.179	0.465886	0.118716	0.0131594	0.0377057	0.0378872	0.00698176	0.00518404	0.0138509	0.026138	0.0190366	0.00746592	0.00290154	0.00145127	0.0109663	0.0130227	0.0168963	0.010768	0.00946148	0.00247477
MP05-187	control	f	90	10	1	4	1846	4860	1300	182	1246	92	1269.78	142.639	4.36335	3132	0.897904	48.4809	3	0.379835	0.229182	96.4366	89.4427	15	4.56889	3.60555	49.8785	42.4506	-22.1718	318.149	0.5894	0.293496	0.0515542	0.0719443	0.0636443	0.054382	0.0112549	0.00913799	0.0266494	0.0361197	0.022368	0.0258047	0.00920911	0.004414	0.00822225	0.0219885	0.0150692	0.0175454	0.0192425
MP05-187	control	f	90	10	1	5	632	957	910	138	877	109	891.375	122.343	1.33353	683	0.735136	28.367	1	0.660397	0.74989	35.0553	36.3593	11.4018	4.43272	4	23.7023	23.7647	-54.6285	102.912	0.925329	0.608689	0.156305	0.115492	0.0396688	0.0398672	0.0182437	0.0002994	0.0245473	0.0254748	0.0226834	0.0116691	0.00550053	0.0254364	0.0106211	0.0118319	0.0184213	0.00611425	0.00567592
MP05-187	control	f	90	10	1	6	1382	3819	214	202	157	135	184.85	168.707	4.62538	2518	0.609513	41.9478	3	0.361875	0.216199	62.5579	72.45	11.4018	3.7805	3	48.4023	49.5944	26.274	283.421	0.548848	0.330023	0.0572195	0.112943	0.0238876	0.0425453	0.019042	0.00853354	0.0117191	0.0080423	0.0254539	0.0312634	0.0252457	0.0192384	0.0247942	0.00219884	0.0174061	0.0105303	0.0197931
MP05-187	control	f	90	10	1	7	515	1196	458	190	412	164	435.751	173.227	3.32588	942	0.882328	25.607	2	0.430602	0.300672	48.5381	47.1275	7.28011	2.69412	2.23607	25	22.8437	-89.5371	146.711	0.546709	0.295236	0.0159361	0.102245	0.0617528	0.0461843	0.0165319	0.0369912	0.0386087	0.0215156	0.0220706	0.024691	0.0119227	0.0183532	0.0210165	0.00903683	0.00939399	0.00646589	0.008775
MP05-187	control	f	90	10	1	8	387	1363	1573	215	1526	186	1548.57	202	3.06325	546	0.982602	22.1978	1	0.283932	0.326451	58.9458	52.8394	5.38516	2.28305	2	11.6276	10.9476	64.1689	122.054	0.708791	0.175572	0.0136675	0.0616753	0.0511703	0.0218893	0.00850386	0.0180039	0.0373142	0.0253307	0.0198934	0.0155437	0.00507493	0.0127888	0.0147964	0.0215682	0.0154321	0.0153088	0.0147586
MP05-187	control	f	90	10	1	9	300	1332	1506	247	1469	211	1485.59	227.423	3.42125	501	0.978214	19.5441	2	0.225225	0.292291	52.816	48.7955	5.38516	2.03726	2	12.9333	10.9646	-47.0781	113.569	0.598802	0.160425	0.0119701	0.0606134	0.0441605	0.0228624	0.0085416	0.0415049	0.0175104	0.02691	0.021922	0.00481158	0.00612084	0.0339322	0.00709554	0.0169832	0.0174647	0.0156025	0.00564264
MP05-187	control	f	90	10	1	10	1661	8099	205	310	116	219	170.2	267.89	5.22787	3668	0.967122	45.9875	4	0.205087	0.191283	122.769	121.083	11.1803	3.83127	3.16228	46.5078	31.2218	38.6443	330.333	0.452835	0.14425	0.0293773	0.0533404	0.0375164	0.0256094	0.0136328	0.0223412	0.0213464	0.0206672	0.0171163	0.0179329	0.00628268	0.0132415	0.00911762	0.0132146	0.0141534	0.00984709	0.017413
MP05-187	control	f	90	10	1	11	2047	9401	1711	307	1592	228	1644.03	262.015	8.31241	5161	0.924912	51.0521	2	0.217743	0.120302	122.145	119.218	12.083	3.50031	2.82843	55.5302	46.4374	-79.4446	462.41	0.396629	0.183197	0.0219561	0.0681408	0.0436132	0.0120206	0.00537955	0.00879353	0.0422797	0.0124238	0.00942495	0.00855292	0.00512427	0.00179942	0.0214101	0.0183551	0.009446	0.0117829	0.0104037
MP05-187	control	f	90	10	1	12	423	836	1153	256	1115	234	1134.91	243.279	3.19037	688	0.883605	23.2073	1	0.505981	0.313443	42.3672	38.3275	6.40312	2.3311	2	19.2421	19.8377	-79.3179	130.225	0.614826	0.357236	0.0122042	0.0971158	0.0831548	0.0277135	0.0205639	0.0183693	0.0494503	0.0108697	0.0304494	0.0205662	0.0178849	0.0093552	0.014588	0.0200564	0.0144569	0.0157801	0.00895395
MP05-187	control	f	90	10	1	13	1866	4134	1008	322	955	244	984.332	272.186	2.35289	2553	0.839215	48.7428	2	0.451379	0.425009	72.6804	81.4125	19.4165	6.44679	5.09902	40.8474	39.5236	24.8998	234.888	0.730905	0.358291	0.132566	0.0752809	0.0504261	0.0739846	0.03233	0.00507688	0.0141787	0.00736813	0.0161155	0.0136055	0.00967264	0.00437118	0.0141421	0.00362616	0.0111555	0.0145496	0.0173212
MP05-187	control	f	90	10	1	14	2313	10875	623	371	478	296	540.383	335.22	8.01228	5911	0.976514	54.2679	3	0.21269	0.124808	158.78	145.413	11.6619	3.59584	3	52.0417	34.21	76.8906	482.582	0.391304	0.138605	0.0181213	0.047935	0.0409979	0.00978822	0.00713489	0.0209036	0.0295798	0.0173604	0.00809492	0.00711751	0.00254746	0.0120308	0.0168757	0.0197419	0.00550624	0.00909017	0.00580744
MP05-187	control	f	90	10	1	15	1036	2911	1885	368	1844	297	1861.71	340.714	3.95562	1865	0.922903	36.3191	2	0.355891	0.252805	76.8703	70.5762	13.3417	4.00654	3	34.2	29.5975	-11.0293	226.93	0.555496	0.264822	0.0654166	0.0521344	0.0818399	0.0405121	0.0176281	0.00122391	0.0366184	0.035909	0.0196911	0.0124777	0.00657417	0.00448846	0.00302167	0.0198132	0.0147141	0.0116774	0.00561647
MP05-187	control	f	90	10	1	16	1351	3526	960	341	878	298	916.164	314.77	4.31288	2614	0.96001	41.4747	2	0.383154	0.231863	99.5676	81.0247	10.2956	3.46671	3	41.7161	27.8756	-83.7412	270.593	0.516832	0.253794	0.018369	0.0511209	0.0848158	0.0231086	0.00561139	0.0116364	0.0432831	0.034628	0.0249592	0.00613089	0.00709711	0.0214925	0.00615964	0.0317818	0.0114749	0.0219924	0.00906545
MP05-187	control	f	90	10	1	17	754	2079	1220	366	1157	333	1189.97	350.926	3.3658	1229	0.925493	30.9842	1	0.362674	0.297106	61.7147	64.846	7.81025	3.01757	2.82843	27.6326	23.3753	74.0914	178.581	0.613507	0.228305	0.0142067	0.10831	0.0451572	0.00802646	0.0123263	0.0566892	0.0219425	0.0254242	0.0132014	0.0216076	0.00642538	0.0335026	0.00398745	0.0185923	0.0156698	0.0119949	0.0192031
MP05-187	control	f	90	10	1	18	2831	8568	765	516	702	380	736.279	439.822	7.65976	5779	0.952309	60.0378	1	0.330415	0.130552	156.087	143.962	14.7648	4.20911	3.60555	57.3411	47.6279	-13.8272	522.014	0.489877	0.173799	0.0225131	0.0564716	0.0484589	0.0270255	0.00458851	0.00317618	0.0337816	0.024414	0.0165851	0.00539379	0.00434718	0.00635498	0.00735574	0.0228969	0.0144189	0.0095031	0.00393184
MP05-187	control	f	90	10	1	19	681	1260	68	419	32	384	45.9192	401.421	3.81478	1059	0.398243	29.4462	3	0.540476	0.262139	37.2512	42.45	8.24621	2.88427	2.82843	34	34.1697	6.27178	180.681	0.643059	0.476674	0.0913799	0.106839	0.00323013	0.0515841	0.0375992	0.0166398	0.00797668	0.0395915	0.0207101	0.026947	0.0141598	0.0100635	0.00914971	0.0108943	0.00654639	0.00737652	0.0217405
MP05-187	control	f	90	10	1	20	2308	9940	1588	542	1518	400	1553.57	467.075	9.26431	5616	0.953092	54.2092	3	0.232193	0.107941	139.305	147.363	13.4536	3.69864	3	59.4615	42.1651	14.7665	518.357	0.410969	0.135321	0.00609937	0.0687687	0.0274822	0.0165798	0.00413539	0.0363512	0.0202623	0.0145796	0.0142916	0.00155879	0.00281032	0.0152669	0.0166038	0.0108375	0.00969878	0.00726835	0.00200937
MP05-187	control	f	90	10	1	21	1309	3010	195	513	152	443	178.121	475.705	3.07749	1809	0.944582	40.8249	1	0.434884	0.324941	81.6702	77.026	12.0416	4.22326	3.60555	28.8576	26.8103	-19.1862	224.995	0.723604	0.280915	0.0395839	0.0948371	0.0694031	0.0478558	0.010916	0.0122129	0.0416698	0.0310785	0.0315208	0.0191759	0.0044539	0.00896325	0.00944449	0.0186323	0.0175045	0.0184251	0.0103956
MP05-187	control	f	90	10	1	22	1650	5520	1353	494	1233	448	1302.64	468.776	6.76404	3576	0.928637	45.835	1	0.298913	0.147841	106.713	119.604	11.6619	3.62951	3	43.5233	39.5896	-81.2597	374.499	0.461409	0.146861	0.0449259	0.0528733	0.0276009	0.043229	0.0120009	0.0103781	0.0229439	0.00941252	0.0198901	0.0196823	0.00348011	0.0245875	0.00422289	0.0112848	0.00508342	0.00690171	0.0107936
MP05-187	control	f	90	10	1	23	1733	3276	797	534	745	471	768.38	499.746	2.80082	2290	0.805562	46.9737	1	0.528999	0.357038	66.8241	64.0312	13.6015	4.92453	4.24264	42.4496	39.594	-17.59	246.972	0.756769	0.526619	0.0758922	0.125863	0.0858603	0.0526151	0.0140427	0.0229735	0.0274058	0.0160352	0.0195063	0.00788299	0.0211377	0.0152979	0.00766783	0.0113955	0.00254582	0.00935872	0.0123703
MP05-187	control	f	90	10	1	24	601	3330	503	531	429	486	461.404	504.591	6.7297	1913	0.93168	27.6626	3	0.18048	0.148595	91.6967	77.1622	5.38516	2.04274	2	36.0166	33.3116	-57.02	225.445	0.314166	0.128094	0.0136469	0.023325	0.0396729	0.016503	0.0056074	0.0197404	0.0259906	0.0157883	0.0172966	0.00290985	0.00566932	0.0111417	0.00304544	0.0174108	0.00801891	0.0092471	0.0129154
MP05-187	control	f	90	10	1	25	2177	9844	425	581	318	489	376.986	544.662	5.50384	4563	0.927397	52.6483	1	0.22115	0.181691	118.821	134.015	14.4222	4.23518	3.60555	52.7753	44.4483	48.8326	388.032	0.477098	0.154334	0.032258	0.0716999	0.0310737	0.0352314	0.00343312	0.0116136	0.0353064	0.00895105	0.0184211	0.00993282	0.00251848	0.00325848	0.0199514	0.00850746	0.00487194	0.0190523	0.0109243
MP05-187	control	f	90	10	1	26	861	4080	914	601	846	541	878.987	573.28	5.73074	1513	0.98231	33.1098	1	0.211029	0.174498	91.6416	81.6884	6	2.41779	2.23607	21.3965	17.1609	48.3279	249.007	0.569068	0.164283	0.0166189	0.0539179	0.0482138	0.0190093	0.0112927	0.0301389	0.0221868	0.0264516	0.0161593	0.0135701	0.0086193	0.019901	0.0119093	0.013979	0.0163008	0.0138656	0.00960134
MP05-187	control	f	90	10	1	27	5224	15867	397	697	274	568	330.781	640.404	13.5668	10741	0.674127	81.5561	2	0.329237	0.0737091	135.768	139.388	16.1245	4.51337	3.60555	107.718	100.28	5.98274	943.726	0.486361	0.310115	0.0378868	0.0949571	0.0260494	0.017065	0.0333457	0.00747036	0.0359554	0.0201843	0.00716211	0.0245503	0.00455477	0.0149862	0.0146657	0.0210512	0.0109779	0.0163452	0.0144768
MP05-187	control	f	90	10	1	28	1899	5369	1876	707	1785	648	1822.04	674.43	3.88631	3413	0.849622	49.172	1	0.353697	0.257314	86.27	97.3088	14.5602	4.72798	4	53.4514	45.4982	69.4179	304.534	0.556402	0.255347	0.0431573	0.112497	0.0433804	0.039601	0.0160223	0.0296784	0.0317058	0.022594	0.0190117	0.0222722	0.00893185	0.00610438	0.0180747	0.0183598	0.0117878	0.00702189	0.0160525
MP05-187	control	f	90	10	1	29	3978	19072	1190	788	1041	660	1133.91	711.428	8.05537	10102	0.91202	71.1684	1	0.208578	0.124141	164.255	161.839	16.0312	4.57874	4	88.47	67.3684	61.6394	634.571	0.393783	0.187606	0.0572163	0.0431976	0.035624	0.0404099	0.0229393	0.00465675	0.0145588	0.00258913	0.0197483	0.0301877	0.0107887	0.00965454	0.0167873	0.00941063	0.0100307	0.0079632	0.0124168
MP05-187	control	f	90	10	1	30	438	1800	1372	753	1327	713	1348.23	725.356	4.02719	974	0.910377	23.6152	3	0.243333	0.248312	54.5715	51.1077	5.83095	2.27607	2	23.6546	22.5806	-49.6132	148.882	0.449692	0.213506	0.0311161	0.061884	0.048113	0.0474506	0.00508265	0.00607865	0.0272726	0.0196205	0.0321984	0.0111351	0.00859534	0.0260465	0.00925473	0.0134783	0.0150127	0.00863554	0.0156472
MP05-187	control	f	90	10	1	31	918	5032	1482	802	1414	728	1441.56	768.561	8.6283	2861	0.640832	34.1882	2	0.182432	0.115898	74.9694	82.8553	6	2.16585	2	56.3532	57.5526	32.1621	315.492	0.320867	0.166723	0.0307737	0.0492761	0.0188388	0.0257909	0.0253377	0.00977101	0.011403	0.0183371	0.0181993	0.0225405	0.0177247	0.0043155	0.00532601	0.00966705	0.00569185	0.0108986	0.0135289
MP05-187	control	f	90	10	1	32	331	544	1242	790	1208	774	1222.42	781.517	2.10938	453	0.921476	20.5291	1	0.608456	0.474073	38.4107	33.2415	7.61577	2.70864	2.23607	15	14.9201	84.601	93.669	0.730684	0.381396	0.0591272	0.0700288	0.109609	0.0400135	0.0396731	0.00911039	0.0486048	0.0289528	0.0155765	0.0189319	0.0173503	0.0218139	0.00725031	0.0116274	0.0138533	0.0123943	0.0123013
MP05-187	control	f	90	10	1	33	1332	8670	873	862	771	777	813.895	827.869	7.48455	4032	0.917333	41.182	2	0.153633	0.133609	121.218	111.826	7.2111	2.73251	2.23607	53.0094	48.2593	45.3819	353.948	0.330357	0.134423	0.0488242	0.00835196	0.0265542	0.0326682	0.0218364	0.00450592	0.0131101	0.00471186	0.0197369	0.0158436	0.00685758	0.00107237	0.0200907	0.0149168	0.00936991	0.00547157	0.00605961
MP05-187	control	f	90	10	1	34	374	1312	956	814	915	782	936.257	794.987	3.36408	691	0.962701	21.8218	2	0.285061	0.297258	58.999	48.6004	5.09902	2.19042	2	18.1315	15.9633	53.7151	125.74	0.541245	0.201605	0.0254404	0.0357563	0.0656324	0.0301791	0.0106542	0.0180725	0.0338475	0.0329949	0.0164256	0.022756	0.0040737	0.0134003	0.00804502	0.0201574	0.0202792	0.00529398	0.0250491
MP05-187	control	f	90	10	1	35	1712	4514	1418	843	1344	782	1376	812.337	5.76305	3565	0.606597	46.6882	4	0.379265	0.173519	71.5665	83.4865	14	4.28058	3.16228	55.9888	56.8961	-61.8334	352.114	0.480224	0.312738	0.0412194	0.114343	0.0243355	0.0429598	0.0311763	0.00664916	0.00697012	0.0109615	0.0301296	0.0427884	0.00774388	0.0102488	0.0101097	0.00803573	0.00751582	0.0243423	0.0223823
MP05-187	control	f	90	10	1	36	520	1040	1866	829	1826	803	1848.21	815.963	2.57594	716	0.907876	25.731	1	0.5	0.388208	44.9713	44.2945	8.544	2.92013	2.82843	19.712	18.8537	67.5542	129.74	0.726257	0.337454	0.0468713	0.119941	0.0780585	0.0137257	0.0175645	0.0247482	0.0523462	0.0292587	0.0140806	0.0150388	0.0039597	0.00957752	0.0202655	0.0133732	0.0152952	0.0134911	0.00666879
MP05-187	control	f	90	10	1	37	771	2814	1257	848	1190	806	1219.47	831.772	5.74689	1802	0.943627	31.3316	1	0.273987	0.174007	85.1768	71.2811	5.65685	2.2983	2	30.8142	28.1945	69.8137	235.966	0.427858	0.192702	0.0338415	0.0287997	0.0565672	0.0411171	0.00718437	0.00643916	0.0158182	0.0289803	0.027169	0.0222706	0.00170943	0.00295868	0.0176866	0.0103771	0.016267	0.0166118	0.0144207
MP05-187	control	f	90	10	1	38	643	1595	785	846	730	817	761.32	830.762	3.53449	948	0.944603	28.6128	0	0.403135	0.282926	57.9578	56.3205	7.07107	2.63387	2.23607	23.1931	19.0227	75.8702	168.995	0.67827	0.257167	0.0626595	0.0770883	0.0669575	0.0370005	0.0267929	0.0111096	0.0378375	0.0258332	0.0208824	0.0269762	0.00958497	0.0135501	0.00693375	0.0106911	0.0134043	0.0119473	0.0174298
MP05-187	control	f	90	10	1	39	416	1170	1227	872	1188	842	1208.44	858.764	3.12836	621	0.871259	23.0145	1	0.355556	0.319656	40.5653	42.4853	7.07107	2.56654	2.23607	20.4822	19.9104	56.1287	127.882	0.669887	0.290875	0.0811537	0.0825011	0.062546	0.0513298	0.0174854	0.0137547	0.0310544	0.00991277	0.024177	0.0155537	0.0161529	0.0122942	0.00722587	0.00780535	0.00829796	0.0150305	0.00535558
MP05-187	control	f	90	10	1	40	1907	6048	195	912	69	864	124.838	882.307	8.99061	4445	0.95347	49.2754	3	0.315311	0.111227	126.771	128.098	10	3.05668	2.82843	44.4731	38.2198	-86.4793	464.168	0.429021	0.147972	0.0291058	0.0574743	0.0301858	0.0261753	0.0197378	0.0192236	0.0198644	0.00637341	0.0112346	0.0268303	0.00931041	0.0162809	0.00248188	0.00512072	0.00583391	0.00798192	0.0141737
MP05-187	control	f	90	10	1	41	1333	5751	505	952	434	871	468.23	898.675	4.69204	2643	0.946836	41.1974	2	0.231786	0.213127	104.478	94.3663	14.1421	4.09479	3	35.6099	33.6122	44.8367	280.35	0.504351	0.190593	0.066312	0.0155467	0.0527369	0.0388519	0.0358932	0.0305682	0.0191516	0.0131846	0.00556061	0.0345221	0.0122795	0.00633702	0.0119023	0.0123174	0.00369638	0.00260415	0.014911
MP05-187	control	f	90	10	1	42	1049	4784	1772	967	1680	915	1726.94	932.513	4.80572	2067	0.977684	36.5462	3	0.219273	0.208085	101.798	101.966	8	3.13425	2.82843	25.1242	21.3857	-70.5847	251.693	0.507499	0.128463	0.0167463	0.0572508	0.0297034	0.0222638	0.00668237	0.0264132	0.0201636	0.0152993	0.0222039	0.0142394	0.00329222	0.0110735	0.00937548	0.0120937	0.00961774	0.019591	0.0104213
MP05-187	control	f	90	10	1	43	2617	6993	1144	1031	1033	968	1088.22	993.579	5.5182	4900	0.934101	57.7241	1	0.374231	0.181219	115.382	111.4	14.5602	4.72037	4	53.4972	41.1925	-85.2734	425.996	0.534082	0.268369	0.0403386	0.094099	0.0567045	0.0426099	0.0230239	0.00420238	0.0404675	0.0156866	0.0295695	0.0259468	0.0144139	0.0100682	0.0125805	0.00662981	0.00392327	0.0204744	0.00756483
MP05-187	control	f	90	10	1	44	903	1980	844	1037	808	982	822.031	1002.7	2.70929	1273	0.825179	33.9077	1	0.456061	0.369101	55.3216	55.9464	9.84886	3.58865	3.16228	34.7665	31.2496	-14.5468	175.338	0.709348	0.362401	0.102645	0.0736803	0.0872577	0.0154783	0.00689157	0.0153899	0.0529844	9.63e-05	0.014875	0.00313614	0.0261838	0.022568	0.0254239	0.00769145	0.0106751	0.01422	0.00401897
MP05-187	control	f	90	10	1	45	306	1368	920	1042	882	1006	901.219	1022.33	2.94	519	0.980899	19.7386	2	0.223684	0.340136	57.8213	46.8615	5	2.12608	2	13.3674	11.2472	47.7519	106.326	0.589595	0.176097	0.0228335	0.0321718	0.0639794	0.0263004	0.0178658	0.00252136	0.0317227	0.0329398	0.0219337	0.018483	0.00966367	0.00082431	0.0129619	0.0181511	0.0191737	0.0145334	0.0172507
MP05-187	control	f	90	10	1	46	1000	2565	1390	1090	1345	1033	1367.75	1065.63	3.1555	1751	0.817028	35.6825	2	0.389864	0.316907	57.7725	60.9262	13	4.18143	3.16228	41.4327	33.3115	-22.8962	199.131	0.571102	0.338528	0.0867707	0.0939036	0.0692804	0.0418346	0.0174374	0.0266285	0.0392911	0.0371372	0.0172743	0.00628213	0.0067927	0.0222276	0.00713518	0.015834	0.00882489	0.0143763	0.00969382
MP05-187	control	f	90	10	1	47	461	1443	700	1074	661	1037	678.312	1055.41	2.72485	621	0.959192	24.2273	1	0.319473	0.366993	49.6434	50.2494	7.2111	2.68291	2.23607	15.6989	14.037	-50.6001	125.64	0.742351	0.232461	0.020593	0.106298	0.0531875	0.01852	0.00586546	0.0525299	0.0370315	0.027808	0.0156182	0.00377435	0.00347533	0.020169	0.026667	0.0176279	0.0185022	0.0115406	0.00546296
MP05-187	control	f	90	10	1	48	2807	9579	1053	1139	950	1046	1005.77	1090.98	11.1237	6537	0.499356	59.7828	2	0.293037	0.089898	92.8937	106.32	11	3.35339	2.82843	88.2137	80.4828	-50.2847	626.399	0.429402	0.304956	0.0554885	0.0882183	0.00606142	0.0398619	0.0192662	0.027551	0.00316602	0.00802388	0.0106152	0.0153384	0.0154989	0.0346757	0.00943057	0.0260363	0.0075061	0.0132632	0.00936653
MP05-187	control	f	90	10	1	49	2029	5676	1508	1157	1442	1071	1473.01	1115.19	6.10617	3445	0.878026	50.8272	1	0.35747	0.163769	91.7657	85.8429	12	3.72975	3.16228	44.0516	43.9203	-21.8466	394.576	0.58897	0.348872	0.0427917	0.0945667	0.0753368	0.0160098	0.0240296	0.0110542	0.050528	0.00056891	0.00913348	0.0213865	0.00559724	0.0231274	0.020526	0.00365646	0.0156289	0.0054415	0.00633155
MP05-187	control	f	90	10	1	50	803	2244	679	1112	613	1078	641.966	1092.42	4.4002	1266	0.969896	31.9752	3	0.357843	0.227262	75.6181	71.5891	8.544	3.04174	2.82843	21.5874	18.4144	71.5625	210.717	0.634281	0.199495	0.0280461	0.0737185	0.0547606	0.0157373	0.0160705	0.0137412	0.0472925	0.023212	0.0111574	0.0163906	0.00836796	0.00898924	0.0211116	0.021787	0.0124454	0.00872865	0.0126268
MP05-187	control	f	90	10	1	51	1913	6050	1632	1230	1582	1109	1601.81	1157.28	5.96818	3970	0.942773	49.3529	6	0.316198	0.167555	106.713	120.337	14.3178	4.49034	3.60555	42.2744	35.582	-5.15327	378.777	0.481864	0.1682	0.0331075	0.0816783	0.0353353	0.029886	0.00859369	0.0286767	0.0361944	0.011889	0.013376	0.0145084	0.00201157	0.0127465	0.0216301	0.012841	0.00614792	0.010874	0.012187
MP05-187	control	f	90	10	1	52	1954	9516	767	1264	645	1186	723.658	1214.09	11.0243	6664	0.868816	49.879	2	0.205338	0.0907088	128.79	122.053	10.4403	2.93283	2.23607	75.4857	63.7682	79.5536	520.286	0.293217	0.160668	0.0463448	0.026938	0.0404666	0.0361231	0.00562835	0.0223519	0.0225353	0.00647508	0.0156864	0.014238	0.00940403	0.00451291	0.0100423	0.00232009	0.00225279	0.0073267	0.0133837
MP05-187	control	f	90	10	1	53	885	2262	377	1229	319	1190	347.381	1213.4	2.7784	1321	0.936267	33.5681	1	0.391247	0.35992	66.9676	64.4127	9.48683	3.50863	3	25.7898	23.5251	-65.5081	175.782	0.669947	0.270974	0.0455574	0.0920243	0.0592631	0.0590379	0.00638202	0.0143668	0.0239464	0.030056	0.0404049	0.0189792	0.00381065	0.00163696	0.0101881	0.0151714	0.0185432	0.0131985	0.0226572
MP05-187	control	f	90	10	1	54	1301	4374	973	1271	919	1190	943.018	1235.29	4.56464	2554	0.890808	40.6999	3	0.297439	0.219075	79.3696	91.3017	10.0499	3.82022	3.16228	42.3426	36.064	-10.1648	273.179	0.509397	0.198409	0.0381261	0.0938034	0.0309642	0.0377486	0.0139678	0.0336085	0.020747	0.0191977	0.023356	0.0224098	0.0048542	0.0115014	0.011793	0.0182382	0.0113654	0.0111891	0.019381
MP05-187	control	f	90	10	1	55	2992	15620	285	1350	143	1240	205.55	1289.81	14.4374	10442	0.760405	61.7214	1	0.191549	0.0692646	130.556	143.562	12.53	3.31227	2.82843	102.727	84.7894	77.5474	736.767	0.286535	0.183099	0.0219986	0.0712151	0.0211245	0.0303896	0.00369931	0.0245175	0.0126758	0.0191217	0.0132317	0.00353182	0.00090935	0.00942471	0.0140938	0.0172042	0.00543239	0.00907706	0.0163363
MP05-187	control	f	90	10	1	56	888	2170	1336	1272	1266	1241	1297.49	1257.15	4.08134	1573	0.941678	33.6249	1	0.409217	0.245017	78.3363	70.214	6.7082	2.80045	2.82843	28.5266	26.3613	-86.1205	213.409	0.564526	0.228822	0.026218	0.0649632	0.0636212	0.0258821	0.00158372	0.00589357	0.0394439	0.0245999	0.0368053	0.00598679	0.007966	0.0204649	0.011462	0.0224986	0.00896835	0.0206161	0.0149035
MP05-187	control	f	90	10	1	57	1206	4221	108	1315	41	1252	68.6177	1279.59	4.88844	2548	0.820345	39.1858	3	0.285714	0.204564	67.0175	71.3092	11.4018	3.49933	2.82843	45.698	38.3253	60.74	272.185	0.473312	0.298783	0.0640164	0.0985641	0.0572939	0.00844673	0.0280167	0.025011	0.031096	0.0144183	0.0225525	0.0345361	0.0075439	0.0140812	0.0115227	0.0118229	0.00913005	0.0089437	0.0206723
MP05-187	control	f	90	10	1	58	720	3080	1567	1334	1527	1257	1542.29	1296.56	6.40839	1704	0.943833	30.2776	3	0.233766	0.156046	79.8305	77.2787	7.28011	2.36069	2	28.4425	26.3779	14.1708	240.794	0.422535	0.153079	0.00630723	0.0625659	0.0363155	0.0156332	0.00722118	0.0158968	0.0316765	0.0139914	0.017672	0.00648857	0.0047526	0.00049921	0.0216549	0.00802904	0.00991173	0.0155379	0.00275808
MP05-187	control	f	90	10	1	59	732	2816	383	1350	319	1306	347.538	1325.89	3.53831	1133	0.984515	30.5289	1	0.259943	0.282621	88.2106	71.6938	8.544	2.81495	2.82843	19.2302	15.4632	59.5856	180.409	0.646072	0.181325	0.0183814	0.0361328	0.0682029	0.00341292	0.0115397	0.0121929	0.0360404	0.0360695	0.0050354	0.00702528	0.00794657	0.0222973	0.01037	0.02631	0.0202231	0.00579638	0.0019056
MP05-187	control	f	90	10	1	60	643	1936	1095	1360	1051	1316	1073.43	1337.45	2.93601	828	0.959406	28.6128	1	0.332128	0.340598	59.5388	60.1082	8	2.88545	2.82843	18.897	16.7917	47.3957	154.024	0.77657	0.226565	0.00563183	0.106315	0.051052	0.010071	0.00179874	0.0439356	0.0405714	0.0254934	0.0175783	0.00514165	0.00085842	0.0161377	0.0213695	0.0227813	0.0159597	0.0182199	0.00227332
MP05-187	control	f	90	10	1	61	770	1232	341	1357	297	1329	316.4	1343.9	1.57365	872	0.812859	31.3113	1	0.625	0.635465	42.138	44.1475	12.0416	4.48214	4	25.9307	24.5437	76.9232	123.397	0.883028	0.503024	0.0479084	0.187025	0.0799825	0.0174765	0.00890517	0.0269794	0.0280676	0.0338279	0.0119138	0.0184635	0.00278589	0.0185195	0.0125456	0.00197276	0.020435	0.00907381	0.01339
MP05-187	control	f	90	10	1	62	1064	4905	1216	1465	1171	1356	1197.86	1408.51	10.9741	3496	0.961343	36.8066	5	0.216922	0.0911233	125.297	109.037	5.38516	2.07174	2	40.2405	34.5013	2.85633	383.055	0.304348	0.113734	0.0116288	0.0308501	0.0334859	0.0176398	0.00640502	0.011977	0.0114053	0.0177004	0.0119144	0.010337	0.00489675	0.00804069	0.0104133	0.00151801	0.0119581	0.0106682	0.00656493
MP05-187	control	f	90	10	1	63	1802	10925	499	1456	384	1361	444.768	1397.73	10.6118	6184	0.722202	47.8997	4	0.164943	0.0942351	117.538	118.596	8.544	2.73861	2.23607	88.768	81.299	-77.2831	490.203	0.291397	0.147603	0.00272213	0.0506361	0.0171485	0.00670504	0.0272903	0.0163358	0.0162133	0.0102555	0.0109646	0.0230766	0.00982336	0.00827054	0.00864545	0.00891324	0.00796571	0.0130387	0.0164935
MP05-187	control	f	90	10	1	64	311	960	647	1415	617	1383	627.309	1394.17	3.85927	582	0.446568	19.8992	1	0.323958	0.259116	31.6584	32.0156	4.24264	1.87081	2	27.254	28.3264	-69.7599	122.811	0.534364	0.311869	0.0487466	0.0757984	0.00397944	0.0543114	0.0512798	0.0376264	0.0185834	0.00280004	0.0258576	0.0290609	0.00728227	0.0492362	0.0175826	0.00985708	0.0229633	0.0045813	0.00561248
MP05-187	control	f	90	10	1	65	3233	9944	544	1547	456	1434	502.593	1499.45	7.87315	6084	0.743438	64.159	2	0.325121	0.127014	102.731	122.654	18.0278	5.10034	3.60555	77.2706	68.7071	-12.0428	565.565	0.531394	0.270915	0.0656166	0.103079	0.0150782	0.0552704	0.0211307	0.0190342	0.0140163	0.0202001	0.0338288	0.00956503	0.00682331	0.00352059	0.00775432	0.0111734	0.00666817	0.0154092	0.0156636
MP05-187	control	f	90	10	1	66	584	1855	1947	1479	1894	1444	1922.17	1457.59	3.26326	1028	0.951878	27.2685	1	0.314825	0.306442	65.4235	52.9528	6.7082	2.70717	2.23607	21.2948	20.0508	66.7857	154.752	0.568093	0.260654	0.0359913	0.036953	0.0852784	0.0443274	0.00992995	0.0221678	0.0372201	0.0351873	0.0270273	0.0298546	0.0028406	0.0077295	0.012433	0.0200387	0.0127465	0.0109439	0.0212855
MP05-187	control	f	90	10	1	67	532	1320	952	1549	919	1509	934.169	1525.45	2.49127	766	0.82029	26.0262	1	0.40303	0.401402	43.0542	40.3113	7.61577	2.8592	2.82843	25.1304	24.6248	-21.5405	129.054	0.694517	0.400389	0.114456	0.0452349	0.041081	0.0698864	0.020419	0.0666218	0.0190358	0.0407627	0.0247095	0.0104401	0.0191331	0.0202798	0.0104677	0.0243132	0.00907278	0.00421051	0.0117173
MP05-187	control	f	90	10	1	68	330	725	1279	1632	1254	1603	1266.16	1617.74	1.68121	370	0.9404	20.498	1	0.455172	0.594808	35.8977	34.0588	5.83095	2.72045	2.53225	11.9074	12.2078	41.6245	83.4975	0.891892	0.362215	0.0371542	0.130132	0.0901694	0.0172962	0.0214759	0.0461015	0.0519179	0.0378124	0.00913626	0.0147134	0.0110814	0.0232799	0.0162632	0.0211949	0.0171275	0.00394999	0.00491982
MP05-187	control	f	90	10	1	69	536	902	265	1688	243	1647	253.731	1667.7	1.96529	660	0.911741	26.1239	1	0.594235	0.50883	42.1829	40.3113	8	3.23627	3	18.8215	17.3273	-9.77896	115.054	0.812121	0.417623	0.0484162	0.142277	0.0879097	0.0419492	0.0285385	0.0390873	0.0362805	0.0346608	0.0144259	0.0291677	0.0109711	0.0152162	0.0067346	0.0102439	0.0163435	0.00925141	0.00823765
MP05-187	control	f	90	10	1	70	2118	8232	1760	1843	1676	1745	1712.72	1785.52	6.54622	4433	0.846445	51.93	3	0.257289	0.15276	95.7089	106.513	15.5563	4.51131	3.16228	55.4828	50.9627	40.1659	417.41	0.47778	0.234886	0.0698345	0.0731064	0.0536135	0.0327317	0.0246644	0.0128328	0.03257	0.0151233	0.0118111	0.0282449	0.00553158	0.0113173	0.00577849	0.0170874	0.0048866	0.0110744	0.0158465
MP05-187	control	f	90	10	1	71	801	1829	503	1796	444	1765	469.222	1776.85	2.95168	1186	0.897263	31.9353	1	0.437944	0.338791	54.375	61.8466	11	3.84755	3	26.454	24.0063	-76.4661	172.368	0.675379	0.266631	0.0458174	0.127749	0.0408789	0.0408608	0.015604	0.061824	0.0247633	0.0184556	0.0215778	0.0227078	0.00836732	0.0242904	0.0134278	0.00515207	0.0112935	0.00733901	0.0129106
MP05-187	control	f	90	10	1	72	1346	3111	1113	1870	1052	1819	1088.3	1843.68	2.74511	1964	0.83653	41.3978	1	0.432658	0.364284	63.7085	71.0282	13.8924	4.91428	4.12311	38.176	34.9073	55.2367	215.48	0.685336	0.339699	0.0761871	0.127855	0.0639347	0.0462805	0.0172727	0.0299618	0.032384	0.0284717	0.0131638	0.017046	0.00466009	0.00861633	0.0178697	0.0118935	0.0154701	0.00612123	0.018832
MP05-187	control	f	90	10	1	73	343	1521	978	1893	939	1854	960.752	1871.57	4.10505	719	0.957433	20.8979	1	0.22551	0.243602	62.4056	48.8365	5	2.00234	2	19.3361	18.0138	40.9754	133.018	0.477051	0.183112	0.0320486	0.00993504	0.0668536	0.0271425	0.0142502	0.0299934	0.0283364	0.0282892	0.0222205	0.0250132	0.00243358	0.00411763	0.0154375	0.013275	0.0160263	0.00344974	0.013573
MP05-187	control	f	90	10	1	74	910	1740	500	1885	442	1855	470.68	1870.04	2.11284	1138	0.915966	34.0389	1	0.522989	0.473297	57.7581	57.3149	10.7703	4.00303	3.60555	25.4347	23.1757	77.4901	155.439	0.799649	0.351578	0.0202628	0.14298	0.0733549	0.0370981	0.00846124	0.0505703	0.0376417	0.0380589	0.0221052	0.0085168	0.0074807	0.0093823	0.0173471	0.023725	0.0210145	0.00647924	0.00462854
MP05-187	control	f	90	10	1	75	546	1650	1534	1927	1479	1897	1507.75	1913.35	3.07535	884	0.958251	26.3664	1	0.330909	0.325166	59.8241	54.7449	6.40312	2.60752	2.23607	19.0765	17.1055	68.4347	145.261	0.617647	0.231962	0.0177743	0.0794139	0.0631412	0.015275	0.0182665	0.0132525	0.055137	0.0246698	0.00730963	0.014218	0.0091443	0.00783485	0.0285365	0.0205413	0.0152787	0.00525806	0.00654225
MP05-187	control	f	90	11	1	1	1377	5580	1345	126	1255	64	1303.11	104.426	5.63585	3369	0.870041	41.8718	2	0.246774	0.177436	102.507	89.2749	10.2956	3.23463	2.82843	60.366	50.5337	88.5956	312.285	0.408727	0.211449	0.0239798	0.0395322	0.0508621	0.0280311	0.0287327	0.0130707	0.0331491	0.0303224	0.0254154	0.0138343	0.0158198	0.0114477	0.00299804	0.0257658	0.00732119	0.0146339	0.00865109
MP05-187	control	f	90	11	1	2	2309	8976	1622	171	1534	69	1583.4	118.061	10.4246	5772	0.821517	54.2209	3	0.257242	0.0959273	109.049	109.772	12.0416	3.5259	2.82843	71.9559	62.1777	-48.192	549.979	0.400035	0.243976	0.0184718	0.0816566	0.0416552	0.034339	0.00785892	0.0127847	0.0345097	0.00552335	0.0319622	0.0105455	0.0045242	0.025142	0.00407359	0.0130513	0.00648995	0.0148342	0.00185953
MP05-187	control	f	90	11	1	3	2477	11385	232	219	117	120	164.046	162.04	6.23047	5226	0.945493	56.1588	2	0.217567	0.160502	127.191	131.229	16.2788	4.7588	4	52.6965	41.4187	52.1197	440.381	0.473976	0.182783	0.0269432	0.0801166	0.0359136	0.0297572	0.0152853	0.0260668	0.036324	0.00833426	0.0192728	0.0175213	0.0092596	0.0107817	0.0252923	0.0103164	0.00392358	0.00987323	0.0143659
MP05-187	control	f	90	11	1	4	2543	10908	1880	232	1779	124	1821.63	173.332	8.331	7042	0.794095	56.9021	1	0.233132	0.120034	113.627	130.384	13.0384	3.73691	3	74.8062	69.0615	34.9092	515.973	0.361119	0.190367	0.0223267	0.0862541	0.0201449	0.023657	0.0119875	0.0305255	0.012594	0.0168666	0.0206384	0.0151949	0.00530639	0.00194008	0.0119486	0.0150475	0.0141876	0.019007	0.0124508
MP05-187	control	f	90	11	1	5	1006	3528	1302	192	1239	136	1275.82	158.057	3.94711	1669	0.937029	35.7894	2	0.285147	0.25335	75.4278	80.1561	9.89949	3.44229	3	33.3819	26.3433	49.2562	223.38	0.602756	0.199359	0.0396712	0.0845372	0.0308626	0.0537069	0.0113789	0.0198725	0.0131533	0.018067	0.0364729	0.0177064	0.0058171	0.00651997	0.00470451	0.00826995	0.0116417	0.0152582	0.0206811
MP05-187	control	f	90	11	1	6	2419	6161	1238	244	1177	143	1211.04	184.587	7.19451	4266	0.891959	55.4974	3	0.392631	0.138995	101.804	103.247	14.8661	4.32552	3.60555	55.8295	46.0272	17.1786	467.653	0.567042	0.286984	0.0557396	0.0984529	0.06535	0.0212542	0.0125142	0.0290732	0.0451942	0.0176845	0.0147299	0.0154086	0.00867043	0.0184643	0.0202619	0.00887785	0.00748598	0.00522538	0.010955
MP05-187	control	f	90	11	1	7	823	1330	1290	238	1255	200	1272.06	216.502	1.74205	925	0.500033	32.3709	0	0.618797	0.574038	35.8372	37.3363	11.6619	4.4887	4	31.4456	31.0353	-62.4916	134.225	0.88973	0.668507	0.0484549	0.18246	0.0318659	0.00265425	0.0337326	0.0366478	0.0221053	0.0111433	0.020728	0.00626478	0.0294778	0.0116979	0.0105092	0.0109871	0.00842063	0.00704896	0.0116036
MP05-187	control	f	90	11	1	8	1754	7070	590	345	520	244	557.763	283.994	5.92909	3647	0.973006	47.2574	3	0.248091	0.16866	129.549	114.586	12.0416	3.69753	3	45.3705	29.8974	26.3522	361.505	0.480943	0.170089	0.0336585	0.0422737	0.0510897	0.0318308	0.0183577	0.0115397	0.0260728	0.0227888	0.0126724	0.0273317	0.00941711	0.0130555	0.00553203	0.010012	0.0145814	0.00875517	0.0183056
MP05-187	control	f	90	11	1	9	993	2254	1318	294	1272	245	1295.68	270.97	2.25055	1370	0.839194	35.5574	1	0.44055	0.444335	55.8057	57.4282	12	4.13065	3.60555	34.3914	30.349	47.8132	167.581	0.724818	0.383362	0.064818	0.126908	0.0739334	0.0390796	0.0115263	0.0227692	0.0504008	0.0284077	0.0163281	0.0168423	0.0100907	0.023143	0.0143155	0.0111486	0.0228182	0.00939569	0.011554
MP05-187	control	f	90	11	1	10	770	2574	1641	390	1602	324	1625.29	352.21	6.27199	1776	0.918613	31.3113	2	0.299145	0.159439	70.8666	65.4905	6.40312	2.31297	2	36.4482	28.0036	-9.08914	246.35	0.433559	0.228583	0.0303566	0.065797	0.0597302	0.0118874	0.0066621	0.013587	0.0413472	0.0254332	0.0121481	0.00711683	0.00651801	0.0242405	0.0142191	0.0226263	0.017743	0.00724432	0.00286525
MP05-187	control	f	90	11	1	11	2578	10374	1406	471	1292	380	1364.88	428.902	7.77487	6638	0.701818	57.2923	3	0.248506	0.128619	107.36	120.553	12.0416	4.02378	3.16228	86.2964	76.4787	70.2869	501.872	0.38837	0.212218	0.0567235	0.0627514	0.0323685	0.0333975	0.0244923	0.0239868	0.0204377	0.0193655	0.017721	0.0128993	0.0258671	0.018645	0.00345381	0.0109355	0.0057469	0.0142263	0.00424377
MP05-187	control	f	90	11	1	12	424	1107	1824	430	1797	389	1808.66	407.837	2.73446	750	0.791439	23.2347	2	0.383017	0.365703	39.3033	40.7922	8	2.71503	2.23607	25.3174	24.0241	13.2255	120.705	0.565333	0.317376	0.0736833	0.086677	0.0343121	0.0601616	0.0416911	0.0063734	0.0226429	0.0231669	0.0283185	0.0351577	0.0245194	0.00530707	0.00897084	0.0218001	0.0141991	0.00956663	0.0129638
MP05-187	control	f	90	11	1	13	974	7345	1139	461	1026	396	1077.15	435.894	9.7273	3378	0.919496	35.2156	4	0.132607	0.102803	106.47	113.437	6.7082	2.2928	2	52.72	41.8532	70.469	345.049	0.288336	0.0959452	0.0211809	0.0381984	0.0182676	0.0156075	0.00724804	0.0189048	0.0143424	0.00474958	0.0135235	0.0104663	0.0046862	0.00670627	0.0105971	0.00155188	0.00963157	0.0132286	0.012133
MP05-187	control	f	90	11	1	14	774	2665	684	480	643	415	664.163	449.632	5.35913	1721	0.883913	31.3925	1	0.290432	0.186598	65.2483	65.307	8	2.58149	2.23607	39.2325	30.5134	5.50906	228.309	0.449739	0.216229	0.0355646	0.081554	0.0345975	0.0479644	0.0198229	0.0194441	0.0199957	0.00548791	0.0360398	0.0144473	0.0207111	0.00313122	0.00294498	0.00676589	0.0051177	0.0186784	0.0159426
MP05-187	control	f	90	11	1	15	1147	2808	1257	577	1185	538	1221.05	554.916	3.33686	1919	0.929116	38.2153	1	0.408476	0.299683	76.4587	71.1126	9.05539	3.55225	3.16228	35.0452	28.2736	-82.595	219.309	0.597707	0.288789	0.0321171	0.0918984	0.0684768	0.038889	0.0129376	0.00374969	0.0505685	0.028667	0.0197265	0.0268367	0.00544776	0.00313159	0.0200764	0.020975	0.0149312	0.0114549	0.0212643
MP05-187	control	f	90	11	1	16	894	3139	1296	617	1253	544	1271.84	584.614	5.18626	1981	0.862077	33.7383	1	0.284804	0.192817	73.5528	72.8354	8.94427	2.83242	2.23607	38.651	37.2749	-5.95615	241.38	0.451287	0.214	0.0810698	0.0162241	0.0321142	0.0542664	0.00810559	0.0325802	0.0279837	0.0322008	0.0174877	0.0144469	0.0120117	0.0102466	0.0190484	0.0140155	0.0140585	0.00948388	0.0119524
MP05-187	control	f	90	11	1	17	638	1856	1516	639	1487	575	1499.29	612.531	4.89316	1444	0.919706	28.5013	2	0.34375	0.204367	74.5893	63.5059	7.07107	2.45981	2	27.6246	29.2844	-0.0274281	198.066	0.441828	0.20142	0.0671959	0.00375981	0.0550544	0.0335372	0.0270129	0.054393	0.00902972	0.0227604	0.0149057	0.0206128	0.0104207	0.0170327	0.0153988	0.00138594	0.014402	0.0170059	0.00410178
MP05-187	control	f	90	11	1	18	374	900	1237	614	1207	584	1222.6	596.786	2.38222	512	0.823863	21.8218	1	0.415556	0.419777	32.2244	31.7805	6.08276	2.59148	2.23607	18.8383	18.2645	-35.6407	105.811	0.730469	0.455665	0.00891161	0.157838	0.0761614	0.00641528	0.0292502	0.0228065	0.0501319	0.00616904	0.0122991	0.00623379	0.0321976	0.00464703	0.0194978	0.0152087	0.0132688	0.0124418	0.00597771
MP05-187	control	f	90	11	1	19	2422	7770	1070	656	959	586	1004.23	617.251	7.06645	5015	0.699041	55.5318	1	0.311712	0.141514	95.7534	113.031	14.0357	3.96545	3.16228	67.6259	68.4715	-87.7538	463.759	0.482951	0.241373	0.073789	0.0653593	0.026135	0.0436353	0.0131107	0.00111447	0.0375016	0.0283607	0.0100041	0.016929	0.0115563	0.0145816	0.0185489	0.0192465	0.00726399	0.00649793	0.0169363
MP05-187	control	f	90	11	1	20	323	624	1723	605	1684	589	1703.03	594.697	2.42712	444	0.969232	20.2795	1	0.517628	0.412011	46.2329	39.0512	5	2.29129	2	12.1592	11.3802	-81.0928	99.2548	0.727477	0.269676	0.024912	0.0646298	0.0866117	0.0345658	0.0104025	0.0155001	0.0397235	0.043775	0.0289604	0.0168989	0.00528201	0.00978522	0.00658341	0.023172	0.0241028	0.0196942	0.0160474
MP05-187	control	f	90	11	1	21	605	1612	1146	666	1094	635	1115.01	651.582	4.51472	1118	0.895688	27.7545	2	0.37531	0.221498	56.3652	51.4198	7.07107	2.53924	2	29.0689	25.0647	-76.0745	185.267	0.541145	0.28958	0.0536045	0.0626114	0.0754766	0.0299976	0.0084486	0.00110799	0.0325358	0.0388751	0.0124556	0.0109554	0.00923322	0.00220065	0.0137884	0.0274432	0.0171672	0.0117532	0.0100756
MP05-187	control	f	90	11	1	22	467	1634	251	682	213	639	231.612	663.49	5.67824	970	0.801366	24.3845	1	0.285802	0.176111	45.0024	45.6946	5	1.91044	2	31.144	26.9193	-49.7094	182.545	0.481443	0.280497	0.0456643	0.0847612	0.0358435	0.0232432	0.0254662	0.0293004	0.0242741	0.0384187	0.0110164	0.0152585	0.00517393	0.0213659	0.0203996	0.0184901	0.015835	0.0107884	0.0199402
MP05-187	control	f	90	11	1	23	745	2726	1554	699	1507	641	1526.62	661.46	4.94384	1602	0.745796	30.7988	1	0.273294	0.202272	56.7302	62.2415	7.2111	2.63942	2.23607	36.8992	37.7922	-25.5953	215.137	0.465044	0.244196	0.0671831	0.0618017	0.033036	0.0546808	0.0145945	0.0411677	0.0226477	0.0146495	0.0106845	0.0199797	0.00501486	0.0381317	0.0102197	0.0135281	0.0121774	0.0226349	0.00585116
MP05-187	control	f	90	11	1	24	1684	4355	137	710	72	643	98.2411	680.371	2.58007	2457	0.886988	46.3048	1	0.386682	0.387586	78.9955	73.3485	12.7279	4.90391	4.24264	38.0775	36.4795	42.9313	233.664	0.685389	0.386239	0.0882198	0.0829945	0.0684681	0.0780201	0.0224099	0.0392356	0.0256384	0.00975992	0.0285408	0.025172	0.0101281	0.00696261	0.0226665	0.00774247	0.00701241	0.013163	0.00555283
MP05-187	control	f	90	11	1	25	1713	6204	325	747	259	653	286.262	699.66	6.27885	3626	0.929311	46.7018	3	0.276112	0.159265	100.669	110.386	11.4018	3.71984	3	48.5464	37.1768	26.1352	367.641	0.472421	0.178995	0.0235725	0.0882005	0.0299009	0.0244841	0.0130737	0.0377787	0.0242445	0.0161724	0.0190508	0.0191295	0.0030545	0.0202276	0.0151152	0.0148995	0.0112434	0.0126199	0.0123414
MP05-187	control	f	90	11	1	26	459	2310	1944	713	1902	658	1917.76	677.998	6.66231	1275	0.915875	24.1747	2	0.198701	0.150098	72.8111	63.2851	4.24264	1.77441	1.41421	28.5671	29.231	-34.4129	196.03	0.36	0.145922	0.0417657	0.00986846	0.0310877	0.037706	0.00985498	0.0282139	0.0117428	0.0237897	0.00367936	0.0121687	0.00598012	0.0132321	0.0117291	0.0138791	0.0152336	0.00969871	0.00944844
MP05-187	control	f	90	11	1	27	521	1710	1061	706	1016	668	1040.21	688.434	3.91625	1100	0.824192	25.7557	2	0.304678	0.255346	48.0363	45.618	7	2.48921	2	31.6449	27.2035	-86.2809	160.125	0.473636	0.305814	0.0748279	0.0548255	0.040745	0.0494442	0.0466002	0.0131826	0.0234529	0.0265355	0.0208863	0.0406489	0.0166564	0.0264086	0.00484724	0.020197	0.00242896	0.0202991	0.00987955
MP05-187	control	f	90	11	1	28	1729	6764	757	783	668	707	713.705	733.228	6.57096	3731	0.9241	46.9194	2	0.255618	0.152185	100.431	103.586	13.0384	3.93741	3	48.0748	38.3798	-55.7659	377.848	0.463415	0.205166	0.0576098	0.0623004	0.0321987	0.0573584	0.020328	0.0121008	0.0138183	0.0124402	0.0230572	0.0245514	0.00913849	0.0225918	0.00793261	0.0113816	0.00519424	0.00493729	0.00904933
MP05-187	control	f	90	11	1	29	783	2332	958	769	914	716	930.808	738.059	4.43337	1416	0.633658	31.5745	2	0.335763	0.225562	48.7121	55.3624	8.94427	2.84572	2.23607	36.457	37.6843	24.4129	208.859	0.552966	0.325268	0.0464533	0.110738	0.0293566	0.0409597	0.0202535	0.0100014	0.0344139	0.0315979	0.0373893	0.0198744	0.00680559	0.00171808	0.0253	0.0176217	0.00938298	0.0156919	0.0150881
MP05-187	control	f	90	11	1	30	751	3690	1283	798	1238	716	1258.36	757.268	9.08432	2379	0.952248	30.9225	4	0.203523	0.11008	103.016	83.2406	5.83095	1.98761	2	32.029	31.4533	-12.8456	292.8	0.315679	0.137815	0.00990827	0.0212254	0.0470717	0.0185785	0.0108413	0.00212995	0.0230365	0.0199883	0.010306	0.00348281	0.00683002	0.00629782	0.0166243	0.00921549	0.00882288	0.0149523	0.00499039
MP05-187	control	f	90	11	1	31	1912	5106	1092	798	1023	724	1059.23	761.033	4.3057	3453	0.568991	49.34	1	0.374461	0.23225	67.2499	79.404	17.8885	5.38571	4	57.0398	55.3025	23.4781	321.641	0.553721	0.362109	0.0652192	0.134625	0.0283358	0.0617286	0.0192137	0.0245696	0.0250874	0.0199622	0.0152068	0.0135625	0.0241843	0.00300048	0.00094815	0.0146247	0.00776505	0.00947053	0.0172134
MP05-187	control	f	90	11	1	32	687	2268	381	865	318	829	348.751	849.197	4.18891	1083	0.95727	29.5756	1	0.30291	0.238725	69.5396	67.2309	6	2.48433	2.23607	23.5785	20.1106	64.3537	190.167	0.634349	0.192958	0.0242014	0.0758534	0.0447651	0.0329103	0.00331106	0.023872	0.0257822	0.0263873	0.0269613	0.00629972	0.00237815	0.00793104	0.0069538	0.0241996	0.0160201	0.0168883	0.00518622
MP05-187	control	f	90	11	1	33	4865	20862	799	1051	677	880	742.74	961.566	11.3298	13363	0.780316	78.7039	2	0.233199	0.0882626	172.09	173.566	13.9284	4.26702	3.60555	115.14	107.623	16.1267	832.258	0.364065	0.199434	0.0498323	0.0423009	0.0199538	0.0252823	0.0316185	0.0154908	0.00746339	0.0303995	0.0169362	0.0109714	0.00817547	0.0150043	0.00568719	0.020727	0.0156594	0.0146884	0.00589909
MP05-187	control	f	90	11	1	34	470	756	1353	910	1325	883	1337.95	896.332	1.30642	513	0.729768	24.4627	1	0.621693	0.76545	30.1006	30	9	3.8024	3.60555	20.1433	20.5796	50.3335	87.8406	0.916179	0.658923	0.117413	0.135813	0.0675247	0.0363668	0.00697142	0.0205146	0.0205772	0.0200857	0.0277051	0.0103981	0.0139474	0.0147633	0.0105555	0.00727333	0.0148848	0.00532224	0.0163777
MP05-187	control	f	90	11	1	35	1095	3240	1637	934	1565	889	1597.62	908.024	3.13881	1581	0.973109	37.339	1	0.337963	0.318592	87.7299	74.6324	10	3.68801	3.16228	22.4236	20.2083	68.1494	207.823	0.6926	0.250305	0.0196584	0.0651074	0.0825604	0.0148342	0.0121669	0.0202208	0.0488487	0.0384501	0.00771924	0.0120434	0.00727903	0.0234378	0.0184805	0.027088	0.0192669	0.00095435	0.00537802
MP05-187	control	f	90	11	1	36	2540	9828	216	1016	132	899	176.977	960.463	7.71118	5482	0.920857	56.8685	3	0.258445	0.129682	133.78	127.953	13.4164	3.8074	3.16228	55.8185	52.1607	-36.9244	496.115	0.463335	0.19744	0.0157287	0.0707217	0.0445142	0.0251927	0.00631434	0.0131137	0.0296736	0.0220609	0.0226427	0.00942271	0.00489984	0.00207161	0.0197861	0.0125515	0.0142134	0.0123672	0.0180774
MP05-187	control	f	90	11	1	37	303	990	292	957	259	927	275.851	942.119	3.99674	561	0.897627	19.6416	2	0.306061	0.250204	41.1151	38.9487	5	1.88696	2	19.4288	18.1218	-47.2375	123.361	0.540107	0.254312	0.0170367	0.0828077	0.0580862	0.0146171	0.00877172	0.0244525	0.0366598	0.0222794	0.0324234	0.00678989	0.00557359	0.0148339	0.0248062	0.0114415	0.0217904	0.0241214	0.00524384
MP05-187	control	f	90	11	1	38	466	1078	1472	959	1423	937	1444.25	944.627	2.79244	707	0.965571	24.3584	1	0.432282	0.35811	57.5974	49.3356	5.65685	2.46904	2.23607	17.1114	14.9834	-76.345	127.876	0.659123	0.243767	0.0579033	0.0388938	0.0675108	0.0524223	0.0315589	0.0127114	0.0135552	0.0296735	0.0278506	0.0329992	0.0179333	0.013698	0.0168699	0.00065476	0.0161692	0.00829428	0.0165721
MP05-187	control	f	90	11	1	39	2948	9964	1135	1058	1041	952	1097.89	1002.38	5.13367	5583	0.488104	61.2659	1	0.295865	0.194792	88.7049	109.481	17.2627	5.03812	4.12311	79.6676	77.4204	-30.7199	436.096	0.528032	0.289012	0.0116855	0.1339	0.0106177	0.0129866	0.0407812	0.0581054	0.00383062	0.00313105	0.00820425	0.0367644	0.0135956	0.0278855	0.00604102	0.00977181	0.0128294	0.00414403	0.0191271
MP05-187	control	f	90	11	1	40	575	1408	39	1003	7	959	25.1791	979.791	3.48008	926	0.861806	27.0576	2	0.408381	0.287349	48.0525	43.7379	7.81025	2.75537	2.23607	29.122	24.3741	-23.8575	158.575	0.62095	0.36073	0.0324379	0.0974595	0.0741508	0.00882241	0.0471238	0.00113256	0.0559677	0.00581716	0.00470466	0.0169339	0.0308371	0.00819777	0.0234494	0.00213964	0.0142324	0.0133815	0.00099129
MP05-187	control	f	90	11	1	41	353	1806	1408	1033	1366	990	1386.59	1009.7	4.35894	709	0.969865	21.2003	3	0.19546	0.229413	63.0949	52.6308	4.47214	1.93776	2	18.2649	15.3727	-46.5885	139.054	0.497884	0.161596	0.0159837	0.035922	0.0548029	0.0322585	0.0114035	0.0275862	0.0193368	0.0254181	0.0170233	0.0153959	0.00246663	0.0241903	0.00734871	0.0142098	0.00881509	0.0129219	0.0148752
MP05-187	control	f	90	11	1	42	894	2744	1373	1084	1324	1028	1341.11	1056.46	4.48974	1905	0.85857	33.7383	1	0.325802	0.22273	66.748	63.8122	7.28011	2.88282	2.23607	38.9231	34.2215	15.0196	224.587	0.469291	0.275301	0.0854669	0.0349213	0.0408624	0.0550515	0.0314236	0.0308388	0.00702627	0.0320007	0.0283386	0.0170996	0.0068105	0.00969992	0.0212569	0.0223916	0.00864216	0.00804354	0.00713625
MP05-187	control	f	90	11	1	43	1894	10868	1582	1174	1506	1031	1553.53	1104.6	8.89697	5979	0.922281	49.1072	4	0.174273	0.112398	137.762	142.014	14	3.52084	2.82843	65.4182	53.2478	17.2769	460.168	0.316775	0.119571	0.0165354	0.0503337	0.0216461	0.0238384	0.00636181	0.0154743	0.0197233	0.00784657	0.0230523	0.0139261	0.0021678	3.36e-05	0.0133164	0.00333733	0.00928755	0.0114593	0.0185067
MP05-187	control	f	90	11	1	44	1507	2124	649	1093	613	1034	628.681	1058.96	1.42416	1605	0.841503	43.8038	1	0.70951	0.70217	61.3193	60.0833	15.2315	6.1746	5.83095	33.8052	33.1279	-9.53993	164.225	0.938941	0.526407	0.086701	0.147665	0.0935742	0.0453936	0.0214712	0.00758296	0.0386246	0.0163903	0.0125862	0.0104162	0.0154301	0.0033304	0.00842138	0.0140858	0.0126963	0.0102194	0.0116227
MP05-187	control	f	90	11	1	45	433	1700	381	1094	331	1060	359.686	1072.86	4.13643	715	0.951894	23.48	1	0.254706	0.241754	55.0088	53.7122	5.38516	2.18245	2	18.1592	16.8562	-59.6138	150.024	0.605594	0.191096	0.0651359	0.0370655	0.0584179	0.0346608	0.0282011	0.00947204	0.0233285	0.0225505	0.0201422	0.0224237	0.013545	0.00611668	0.00726591	0.00912274	0.00734885	0.0136946	0.0126388
MP05-187	control	f	90	11	1	46	702	2100	87	1120	27	1085	59.8006	1104.08	4.54188	1275	0.815418	29.8967	1	0.334286	0.220173	55.442	59.5399	6.7082	2.53692	2.23607	32.5573	32.0938	-87.0136	200.167	0.550588	0.252134	0.0885238	0.0440329	0.025077	0.0521325	0.00419832	0.0262285	0.00604771	0.0341258	0.0194244	0.00518802	0.0203186	0.0331705	0.00840701	0.0199422	0.01949	0.0135732	0.00992832
MP05-187	control	f	90	11	1	47	1591	6549	1006	1219	947	1108	971.376	1165.39	7.35247	3795	0.961951	45.008	2	0.242938	0.136009	120.759	111.987	7.81025	2.9017	2.82843	45.5516	32.994	19.0519	383.404	0.419236	0.161528	0.0163051	0.0573126	0.0418417	0.0253175	0.00393988	0.0182496	0.023377	0.0217786	0.0245361	0.00577983	0.00382422	0.00994489	0.00201607	0.0187905	0.0118207	0.0202358	0.00996035
MP05-187	control	f	90	11	1	48	1853	7626	621	1331	559	1208	589.577	1259.92	5.78169	3736	0.969876	48.5728	2	0.242985	0.17296	131.025	128.39	12.1655	3.76109	3.16228	37.513	31.9174	-25.0501	366.919	0.495985	0.143127	0.0225249	0.057084	0.0344901	0.0297084	0.00737229	0.0229828	0.0189992	0.0185081	0.0227171	0.0165256	0.00268231	0.00969647	0.00535898	0.010408	0.0127884	0.0175418	0.0143211
MP05-187	control	f	90	11	1	49	315	600	745	1257	715	1237	729.781	1248.66	2.10374	448	0.890073	20.0267	1	0.525	0.475345	32.9468	29.4279	6.08276	2.53353	2.23607	17.1211	15.0178	-83.686	91.2548	0.703125	0.462432	0.085623	0.0812163	0.0988421	0.0563274	0.0478276	0.00743151	0.0333225	0.00786691	0.0170559	0.031797	0.0196802	0.00917216	0.00870769	0.0108209	0.0092374	0.0138047	0.00214301
MP05-187	control	f	90	11	1	50	1542	3024	508	1305	445	1257	476.202	1280.25	3.24241	2181	0.819005	44.3095	2	0.509921	0.308412	64.2189	68.8767	11.1803	4.37208	4	46.1531	36.848	-55.7309	250.658	0.707015	0.41332	0.0330942	0.169988	0.0592841	0.0156449	0.0117938	0.0303846	0.0412489	0.0294587	0.00738414	0.0103605	0.00294653	0.00253294	0.0150809	0.0186767	0.0124135	0.00443051	0.00294559
MP05-187	control	f	90	11	1	51	1511	5063	1558	1319	1475	1258	1512.66	1291.3	5.53169	2920	0.911471	43.8619	2	0.29844	0.180777	98.2758	90.7855	7.28011	3.04941	2.82843	46.3181	40.4272	57.8504	324.09	0.517466	0.233422	0.0184791	0.0705886	0.0582454	0.0217632	0.00916694	0.00551993	0.0395539	0.0252239	0.0245671	0.00807719	0.00508254	0.00473158	0.0142339	0.0103589	0.0190353	0.0283117	0.00677017
MP05-187	control	f	90	11	1	52	697	3234	127	1316	61	1267	88.703	1287.91	5.98918	1870	0.924216	29.7901	1	0.215523	0.166968	88.2681	71.0634	7	2.2112	2	31.8122	33.707	-61.6635	229.037	0.372727	0.174759	0.0257885	0.0135336	0.0534518	0.0361421	0.00485635	0.0310372	0.0138341	0.025003	0.0171126	0.0120455	0.0106717	0.0224809	0.0165474	0.0166735	0.00815021	0.00864707	0.0131065
MP05-187	control	f	90	11	1	53	702	1679	873	1327	800	1304	844.211	1317.13	4.24014	1248	0.97128	29.8967	3	0.418106	0.235842	83.2553	72.5603	8.60233	3.09068	2.23607	22	19.8097	-88.5554	193.403	0.5625	0.169282	0.0389511	0.0342991	0.0608724	0.0271488	0.0147704	0.00425417	0.0391948	0.0290136	0.0100835	0.0163498	0.00691478	0.00288957	0.0126556	0.0207596	0.0162819	0.00578459	0.00940186
MP05-187	control	f	90	11	1	54	982	4736	1683	1440	1619	1366	1655.71	1402.45	7.50836	2519	0.917771	35.3599	4	0.207348	0.133185	81.3737	87.6584	8.94427	2.70695	2.23607	37.8544	32.3143	51.0592	304.392	0.389837	0.162715	0.0034141	0.0814072	0.0295872	0.0125342	0.00312247	0.0461241	0.0215265	0.0133411	0.014843	0.00982033	0.00094968	0.0160281	0.0172196	0.00942733	0.01136	0.0156037	0.00280052
MP05-187	control	f	90	11	1	55	317	1014	1916	1411	1890	1372	1898.05	1390.71	2.79393	573	0.870889	20.0902	2	0.312623	0.357919	40.0055	41.6293	5.83095	2.3216	2	19.109	19.6619	-15.5479	105.497	0.553229	0.232874	0.0745588	0.0516416	0.0214977	0.074158	0.0053071	0.0279314	0.0223507	0.0284373	0.0207152	0.0104832	0.00092811	0.0362999	0.0153287	0.0100017	0.0195794	0.0126883	0.00823432
MP05-187	control	f	90	11	1	56	318	609	157	1431	136	1402	147.503	1418	1.82924	417	0.857754	20.1219	1	0.522167	0.546677	31.3284	28.2312	6.40312	2.60634	2.23607	17.0073	16.1047	-19.2289	85.4975	0.76259	0.497066	0.104887	0.0742079	0.0989662	0.071816	0.0134947	0.0283439	0.0253938	0.0236176	0.0188631	0.0177845	0.0167918	0.001615	0.00921226	0.0174072	0.00469206	0.0116982	0.00287945
MP05-187	control	f	90	11	1	57	440	1320	1070	1448	1040	1404	1053.88	1427.4	4.51227	835	0.813333	23.6691	3	0.333333	0.221618	41.8919	43.566	6.7082	2.33091	2	27.6524	24.3726	-18.5391	157.953	0.526946	0.295166	0.0647202	0.0841361	0.0312369	0.0520108	0.0296701	0.020416	0.0296677	0.0381957	0.0209106	0.0260329	0.00312079	0.00710432	0.0195401	0.0187918	0.0222272	0.0197297	0.00225493
MP05-187	control	f	90	11	1	58	1557	6264	520	1478	412	1420	460.412	1453.63	8.95745	3952	0.896823	44.5245	2	0.248563	0.111639	100.838	107.229	9.89949	2.88631	2.23607	49.4213	44.6097	79.4187	418.641	0.393978	0.1724	0.0179577	0.0775163	0.0323	0.011921	0.0110772	0.0378433	0.0226154	0.0129364	0.0197588	0.0110971	0.00714453	0.0148617	0.0170243	0.00504332	0.0123531	0.0142107	0.0046508
MP05-187	control	f	90	11	1	59	3144	7392	1215	1520	1119	1443	1168.96	1490.05	5.27895	4901	0.706768	63.2698	4	0.425325	0.189432	88.6897	95.8853	16.7631	5.64323	5	67.0403	62.7432	76.2095	456.688	0.641502	0.432728	0.0256768	0.153633	0.0466011	0.0408295	0.0266896	0.0124144	0.0241093	0.015103	0.0187981	0.0274902	0.0164723	0.0150003	0.0144817	0.0051836	0.0131062	0.0111977	0.00657626
MP05-187	control	f	90	11	1	60	1136	2072	1026	1488	970	1451	999.821	1468.05	1.71059	1322	0.888438	38.0316	1	0.548263	0.584593	58.3121	56.0892	12.8062	4.98452	4.47214	27.2027	26.765	62.0405	156.267	0.859304	0.459633	0.0490597	0.148518	0.0940776	0.0457396	0.019949	0.0208256	0.044507	0.0307247	0.0169588	0.0133492	0.0101852	0.00719907	0.0183299	0.0154895	0.00900067	0.00648791	0.0023821
MP05-187	control	f	90	11	1	61	1453	5250	205	1527	135	1452	167.471	1487.1	5.38487	2666	0.921959	43.0118	1	0.276762	0.185705	91.6198	81.8841	8.544	3.20957	2.82843	39.4879	35.4833	47.0298	313.563	0.545011	0.266303	0.00898599	0.0807691	0.06867	0.0133872	0.015966	0.0373513	0.0358151	0.0197282	0.00780668	0.0030685	0.0246209	0.0357314	0.00955598	0.0182256	0.00347431	0.00636309	0.0100746
MP05-187	control	f	90	11	1	62	2383	7695	1361	1591	1266	1510	1306.56	1542.37	6.07472	4455	0.908721	55.0829	2	0.309682	0.164617	105.76	113.864	12.8062	4.16897	3.60555	53.4133	44.1446	-51.9711	426.511	0.534905	0.233443	0.0471484	0.0965764	0.0344049	0.0463031	0.0121345	0.0275464	0.0178417	0.0160534	0.0244976	0.01917	0.00404412	0.0148561	0.0030874	0.0125853	0.0123267	0.0114728	0.00785085
MP05-187	control	f	90	11	1	63	430	1696	1553	1543	1500	1511	1531.22	1525.78	4.69852	949	0.9332	23.3986	2	0.253538	0.212833	60.2855	53.3667	5.83095	2.05953	2	25.7029	21.6641	67.4245	159.338	0.453109	0.192238	0.0441584	0.0334532	0.0511033	0.0429243	0.0140575	0.0140409	0.00986357	0.0324549	0.0248169	0.0111627	0.00921369	0.018039	0.012124	0.0166236	0.0190077	0.00703669	0.0139441
MP05-187	control	f	90	11	1	64	449	594	833	1601	815	1568	823.334	1583.31	1.2839	477	0.844479	23.9099	1	0.755892	0.778875	32.8025	32.5576	9	3.74958	3.16228	16.9302	17.5686	9.89743	85.1127	0.9413	0.539325	0.025544	0.184649	0.0980038	0.00829007	0.00921443	0.0197569	0.0331511	0.0364506	0.00946698	0.010115	0.00301641	0.021516	0.0103368	0.00620751	0.0186797	0.00564525	0.00528903
MP05-187	control	f	90	11	1	65	413	832	1801	1608	1769	1582	1787.36	1593.08	2.11668	528	0.786431	22.9314	1	0.496394	0.472438	33.68	33.6155	8.544	3.01669	2.23607	22.0589	20.8034	60.9371	104.811	0.782197	0.463099	0.115434	0.087654	0.0980483	0.0232943	0.0123719	0.00813975	0.0381794	0.0117074	0.010498	0.0294714	0.0230047	0.0117704	0.0101381	0.0115558	0.00523255	0.0150065	0.0179157
MP05-187	control	f	90	11	1	66	1113	5856	1074	1658	952	1610	1016.46	1639.3	8.9046	3570	0.951328	37.6446	2	0.190061	0.112301	144.076	123.357	5.38516	2.25959	2	40.0724	44.4017	-77.9671	352.907	0.311765	0.0931271	0.0267963	0.00815472	0.0210375	0.0247142	0.0115993	0.0226657	0.00336878	0.0114048	0.00283409	0.0145285	0.00519438	0.0172848	0.00772315	0.00696954	0.00841812	0.0134548	0.00670043
MP05-187	control	f	90	11	1	67	1106	3960	1421	1732	1377	1642	1393.78	1683.38	4.06751	1752	0.965781	37.526	1	0.279293	0.24585	89.3149	94.2444	10.6301	3.46134	2.82843	25.7088	23.1645	25.228	237.765	0.631279	0.158546	0.0219239	0.0764963	0.0342429	0.0277996	0.0033458	0.0349036	0.0280261	0.017225	0.022438	0.00852508	0.00118704	0.0160902	0.0174321	0.0153593	0.011072	0.01672	0.0104446
MP05-187	control	f	90	11	1	68	1474	3264	1704	1801	1640	1750	1676.89	1771.7	5.14949	2682	0.684846	43.3215	1	0.451593	0.194194	67.9693	73.6003	11.1803	3.51626	3	48.4163	49.5284	-63.2488	308.842	0.54959	0.346457	0.0762044	0.0867524	0.0513565	0.0361737	0.00141849	0.0110295	0.0219849	0.0348409	0.03312	0.00621774	0.0160051	0.0255811	0.00166713	0.0212907	0.0213271	0.0261892	0.00632721
MP05-187	control	f	90	11	1	69	1889	6804	959	1859	875	1778	913.66	1814.7	5.33743	4210	0.828324	49.0423	2	0.277631	0.187356	88.7843	92.0869	14	4.36959	3.16228	65.4368	49.7413	65.1036	355.948	0.448694	0.282516	0.0589276	0.0860867	0.0432088	0.0632227	0.0117226	0.0084674	0.0157689	0.0142566	0.0379675	0.010407	0.00340379	0.0183596	0.00044783	0.00649942	0.018817	0.0156479	0.0131279
MP05-187	control	f	90	11	1	70	2556	12864	1471	1929	1337	1833	1418.38	1878.03	4.65847	4513	0.983417	57.0474	1	0.198694	0.214663	180.439	158.373	14	4.40388	4	37.451	32.7241	-58.6356	386.818	0.566364	0.12975	0.0266322	0.0318349	0.0451489	0.0137182	0.0128836	0.00762599	0.0265104	0.0241892	0.0150566	0.0101535	0.00632022	0.0116431	0.00670627	0.0198917	0.0143561	0.0114902	0.0109426
MP05-187	control	f	90	11	1	71	1813	5141	575	1944	522	1847	552.532	1899.08	4.81448	3139	0.905701	48.0456	2	0.352655	0.207707	87.0122	103.247	15.2643	4.92806	3.60555	44.0771	36.8859	-23.6952	331.191	0.577572	0.216546	0.0513073	0.101514	0.0195976	0.0598454	0.014108	0.029715	0.00598759	0.0119668	0.0348588	0.0164765	0.00825725	0.0008585	0.0175391	0.00252699	0.00751142	0.00672967	0.00918347
MP05-187	control	f	90	11	1	72	556	1426	305	1888	259	1857	282.399	1873.86	2.44001	803	0.960634	26.6068	1	0.389902	0.409834	56.61	47.4342	7	2.85957	2.82843	17.9556	15.7272	69.0303	130.569	0.692403	0.312937	0.0236387	0.0711583	0.100126	0.0122862	0.0260924	0.0250416	0.0534471	0.0361404	0.00876245	0.0158994	0.0153834	0.0354791	0.012014	0.0285057	0.00833622	0.0075549	0.00667746
MP05-187	control	f	90	11	1	73	673	988	389	1902	363	1864	375.048	1882.53	1.87372	813	0.761833	29.2727	1	0.681174	0.533698	38.1924	38.8973	8.544	3.65668	3.16228	25	24.74	18.6812	125.882	0.827798	0.564669	0.0305205	0.177184	0.0763093	0.0118653	0.00529932	0.00356991	0.026748	0.0412044	0.0101267	0.00375794	0.00908613	0.00714398	0.0100105	0.0325225	0.0191284	0.00582473	0.00685827
MP05-187	control	f	90	12	1	1	833	2960	1001	102	961	28	984.352	68.964	5.61362	1815	0.916069	32.567	2	0.281419	0.178138	75.2521	73.0616	8	2.71116	2.23607	30.6739	30.1777	-19.8769	242.409	0.458953	0.197975	0.0249535	0.0709156	0.0451908	0.0276024	0.0133062	0.0100159	0.0364031	0.0117713	0.0381074	0.0140109	0.00778763	0.00241885	0.0110909	0.0127754	0.00563098	0.0199645	0.0140315
MP05-187	control	f	90	12	1	2	1545	4922	872	82	765	36	812.438	57.6155	6.39888	3347	0.903786	44.3526	2	0.313897	0.156277	93.0494	111.629	12.53	3.74242	2.82843	42.2937	39.8237	-81.262	352.469	0.461607	0.157865	0.0166111	0.0894792	0.0234477	0.0252752	0.00909483	0.0536043	0.0186194	0.0105709	0.0132955	0.0149375	0.00488795	0.024672	0.0154994	0.00472731	0.00800151	0.0107425	0.0151745
MP05-187	control	f	90	12	1	3	1411	5698	1002	207	928	130	958.083	175.851	7.18864	3013	0.867573	42.3856	3	0.247631	0.139108	87.5474	82.0792	8.24621	2.93178	2.82843	42.8102	43.5381	42.9077	357.019	0.468304	0.264528	0.0812688	0.028634	0.0315452	0.0544927	0.0245291	0.0450382	0.0108063	0.00250291	0.00169276	0.016398	0.00814266	0.00082726	0.0356827	0.00941735	0.00295367	0.0145009	0.0128275
MP05-187	control	f	90	12	1	4	1040	2040	286	216	256	148	271.691	186.682	2.67151	1412	0.918749	36.3891	2	0.509804	0.374321	62.4132	67.2681	12	4.34463	3.60555	26.5164	24.6433	-11.4936	186.853	0.736544	0.292634	0.0736336	0.109982	0.0443928	0.0704721	0.0229151	0.0269159	0.00482752	0.0241064	0.0360457	0.0222164	0.012025	0.00779549	0.00517013	0.00162979	0.0160199	0.00444518	0.0129712
MP05-187	control	f	90	12	1	5	1308	4554	140	233	74	164	99.182	202.909	5.29733	2728	0.500258	40.8093	1	0.28722	0.188775	60.152	69.6563	13.3417	3.90446	2.82843	52.1327	52.0842	63.1102	295.078	0.479472	0.306248	0.0662549	0.0993128	0.00717146	0.0540403	0.0315472	0.0239481	0.0275585	0.00858098	0.0188099	0.0225218	0.0276055	0.0103934	0.0177814	0.00528743	0.00974363	0.00895808	0.0133205
MP05-187	control	f	90	12	1	6	739	986	1472	201	1438	172	1454.14	185.614	1.12216	768	0.682997	30.6745	1	0.749493	0.891139	35.9579	35.8469	13	5.11067	4.47214	25.9384	26.2644	-68.2952	102.083	0.96224	0.732237	0.0214576	0.16605	0.0854583	0.00300971	0.00412181	0.0476468	0.00639128	0.0209734	0.00936913	0.00959444	0.00697891	0.0112877	0.0233893	0.0147455	0.00836205	0.00345309	0.00204913
MP05-187	control	f	90	12	1	7	1733	5586	1593	312	1495	255	1555.05	282.634	6.48066	3711	0.743634	46.9737	1	0.31024	0.154305	89.6697	97.2522	12.083	3.61615	3	52.446	59.952	88.9934	375.676	0.46699	0.233297	0.0952039	0.0120985	0.0405716	0.0389059	0.0152334	0.0387671	0.0186461	0.0222304	0.0257719	0.0103597	0.00744753	0.00298553	0.0155701	0.0195742	0.0161747	0.00678323	0.00788051
MP05-187	control	f	90	12	1	8	1036	1722	1243	340	1202	298	1225.32	318.135	1.88395	1259	0.321223	36.3191	1	0.601626	0.530798	40.6753	44.6878	14.1421	4.90057	4.12311	37.2234	38.5196	11.4058	156.61	0.822875	0.606463	0.0898815	0.142609	0.0177776	0.0352983	0.0684153	0.0143281	0.0168662	0.0133054	0.0230445	0.0262973	0.0126131	0.0129305	0.013507	0.0243	0.0170437	0.0070422	0.002046
MP05-187	control	f	90	12	1	9	1338	4758	1113	416	1035	355	1065.71	385.649	4.26969	2553	0.898336	41.2746	4	0.281211	0.234209	74.51	78.6448	12.2066	4.26286	3.60555	37.7196	32.7329	-60.1913	267.936	0.524089	0.271807	0.0597867	0.101893	0.0610801	0.0374164	0.0127993	0.0411029	0.0404594	0.0138241	0.00789177	0.0102587	0.0108105	0.0265711	0.0155621	0.0139987	0.00629197	0.00227928	0.00673233
MP05-187	control	f	90	12	1	10	781	1292	850	390	812	356	832.795	372.869	1.43245	843	0.862672	31.5341	1	0.604489	0.698107	45.1759	46.8615	12	4.56406	4.12311	24.0416	22.8483	-47.3693	118.569	0.926453	0.452823	0.0347845	0.183239	0.0789431	0.0287565	0.00299441	0.0325734	0.0410026	0.0337171	0.00747736	0.00815763	0.00314841	0.00519441	0.00610163	0.0191724	0.0176976	0.0125418	0.0108045
MP05-187	control	f	90	12	1	11	1233	2576	444	477	398	421	419.671	450.866	2.0297	1481	0.884058	39.622	1	0.478649	0.492684	61.1489	64.6607	13.8924	4.9806	4.24264	29.3641	28.5796	-46.4148	177.338	0.832546	0.373521	0.0436234	0.161038	0.0683809	0.0242941	0.0166558	0.0464832	0.0427572	0.0293754	0.00872005	0.0160221	0.00528545	0.00651594	0.0184874	0.0161175	0.0161755	0.00099689	0.0157253
MP05-187	control	f	90	12	1	12	2055	13340	419	582	303	467	364.189	530.533	14.908	8286	0.708162	51.1518	4	0.154048	0.067078	114.681	134.112	7.2111	2.48693	2.23607	82.9423	80.9703	49.5159	620.47	0.248009	0.142796	0.00890617	0.0648925	0.0130447	0.00606257	0.00845334	0.0307617	0.00740903	0.0126188	0.00435643	0.0105157	0.0115832	0.013925	0.00632276	0.0118189	0.00672706	0.00260917	0.0110245
MP05-187	control	f	90	12	1	13	1854	4200	1710	551	1660	467	1684.13	508.373	3.598	2646	0.841206	48.5859	2	0.441429	0.277932	74.1081	84.9294	16.2788	5.27004	4.24264	43.3118	40.0713	-27.0206	289.528	0.70068	0.326915	0.039573	0.157032	0.0413718	0.0421873	0.00272421	0.0518731	0.0254349	0.0214012	0.0151948	0.0101434	0.00583917	0.0117215	0.0106733	0.0212956	0.0108444	0.0137416	0.0167771
MP05-187	control	f	90	12	1	14	2174	12642	1100	606	1002	477	1046.67	550.463	10.7249	5950	0.950095	52.612	2	0.171966	0.0932407	165.41	141.326	8.94427	2.90961	2.82843	67.1751	51.6015	36.3598	541.292	0.365378	0.138519	0.0305062	0.0211129	0.0487235	0.00381042	0.0170426	0.00418573	0.0280088	0.0137725	0.00900632	0.00683151	0.0105409	0.0192628	0.00436657	0.0175341	0.00314173	0.00931433	0.00711728
MP05-187	control	f	90	12	1	15	715	2800	922	528	852	488	892.822	502.738	4.45483	1179	0.967988	30.1723	1	0.255357	0.224476	74.0809	77.5242	7.81025	2.67318	2.23607	22.0696	18.594	64.5495	200.066	0.606446	0.151052	0.0341324	0.0630004	0.0293243	0.0384863	0.0119846	0.0206763	0.0135399	0.0159934	0.0319464	0.0143785	0.00815021	0.00229597	0.00846433	0.00967824	0.00973342	0.0202705	0.0114453
MP05-187	control	f	90	12	1	16	2976	13795	1908	643	1819	488	1876.09	547.221	8.63145	7421	0.907881	61.5562	3	0.21573	0.115855	150.011	176.876	17	4.71586	3.60555	72.1589	62.8887	26.4551	568.15	0.401024	0.121118	0.0306464	0.0543929	0.0145661	0.0389599	0.00257372	0.00887575	0.0128617	0.0104615	0.0264125	0.00494989	0.00200351	0.0107496	0.0139624	0.00990169	0.00660113	0.011601	0.0092387
MP05-187	control	f	90	12	1	17	426	1242	1114	554	1087	508	1099.72	525.005	2.65216	642	0.960077	23.2895	2	0.342995	0.377051	51.2416	50.0899	6.7082	2.6724	2.23607	15.8056	14.334	-19.1914	119.154	0.663551	0.216182	0.0487026	0.0722677	0.0576983	0.0339112	0.0247581	0.0284734	0.0352054	0.0213971	0.0138065	0.0270499	0.0132497	0.0357244	0.00403096	0.0158615	0.00887112	0.00963488	0.00945481
MP05-187	control	f	90	12	1	18	1137	2772	1175	618	1112	574	1147.8	599.814	3.61967	1804	0.826715	38.0483	2	0.410173	0.276268	60.3053	63.6003	12.3693	4.13506	3.16228	41.8763	33.929	-76.7893	227.415	0.630266	0.357892	0.0760542	0.113756	0.066505	0.0452647	0.0123812	0.0198826	0.0300958	0.0323434	0.0196532	0.01902	0.0101437	0.00808039	0.0142085	0.0108943	0.0120163	0.00989398	0.0116022
MP05-187	control	f	90	12	1	19	1810	5376	1592	707	1544	595	1567.17	637.454	8.06141	3972	0.908069	48.0059	3	0.336682	0.124048	105.156	112.45	11.3137	3.39362	2.82843	46.649	44.0414	-6.89445	428.203	0.45569	0.18205	0.0510736	0.060162	0.0374391	0.0324213	0.02156	0.0176242	0.0188624	0.0109328	0.00405603	0.0281572	0.00612915	0.0223608	0.00372801	0.013241	0.00818455	0.0117444	0.0112743
MP05-187	control	f	90	12	1	20	499	1035	186	623	141	600	162.359	609.222	2.39578	672	0.955303	25.2061	1	0.482126	0.4174	51.1671	47.5395	6	2.76517	2.82843	16.4544	15.1264	-78.4439	122.569	0.74256	0.281127	0.0337146	0.0959751	0.0702637	0.0330573	0.0230154	0.0233149	0.0486258	0.0262592	0.0221821	0.0295174	0.012066	0.0233775	0.0142623	0.0189019	0.0132091	0.0127865	0.0205178
MP05-187	control	f	90	12	1	21	407	920	1321	651	1301	605	1310.92	628.445	2.50789	513	0.977387	22.7642	1	0.442391	0.398741	52.2215	47.4342	5.38516	2.45264	2.23607	11.4356	11.0426	13.3049	113.255	0.793372	0.229183	0.0252401	0.0800985	0.0646168	0.0236313	0.0157444	0.0325075	0.0389656	0.0323285	0.0192766	0.0191459	0.00948413	0.024425	0.014319	0.0226522	0.0184517	0.0145904	0.0143166
MP05-187	control	f	90	12	1	22	433	1820	715	704	687	639	703.014	669.478	5.62531	1190	0.979052	23.48	3	0.237912	0.177768	87.0832	68.7095	5	1.92702	2	21.6717	17.731	-9.08978	174.953	0.363866	0.116239	0.00998913	0.0179284	0.0443255	0.015845	0.00534547	0.00254572	0.0215778	0.02405	0.00871364	0.0140878	0.00278634	0.00965925	0.00441891	0.0170901	0.0141315	0.00199351	0.0146261
MP05-187	control	f	90	12	1	23	2995	15707	214	810	101	671	166.337	730.532	14.2734	9131	0.758038	61.7523	3	0.190679	0.0700603	125.754	152.643	12.8062	3.42006	2.82843	95.985	82.0179	30.6551	732.938	0.328004	0.163663	0.0322217	0.0718099	0.0222492	0.023786	0.00598332	0.0327935	0.0143268	0.00392363	0.0118804	0.00870029	0.00409048	0.0198323	0.00668709	0.0031308	0.00781974	0.0110217	0.00801564
MP05-187	control	f	90	12	1	24	966	3182	1439	750	1396	676	1410.19	710.924	5.11316	1876	0.8982	35.0706	3	0.303583	0.195574	80.6199	73.1095	8.544	2.95563	2.82843	41.2394	35.4395	-11.9861	249.137	0.514925	0.220639	0.0181067	0.0645621	0.0517131	0.0157368	0.0138961	0.002962	0.0452142	0.00965338	0.0158578	0.0169007	0.0210768	0.0172698	0.0257954	0.00427412	0.0119282	0.0108119	0.0108302
MP05-187	control	f	90	12	1	25	765	2640	1286	750	1246	684	1260.98	717.263	5.74124	1724	0.902174	31.2094	2	0.289773	0.174178	70.1786	65.192	6.7082	2.37375	2	38.4273	30.2731	12.7118	234.93	0.443736	0.228829	0.0563487	0.0443303	0.0432913	0.042807	0.0135489	0.00490237	0.0224335	0.0223068	0.026568	0.0293528	0.00787958	0.0126429	0.00500998	0.00742286	0.013127	0.0147548	0.0155393
MP05-187	control	f	90	12	1	26	1333	5250	324	765	249	695	285.747	728.293	5.10727	2654	0.902299	41.1974	2	0.253905	0.195799	81.0198	84.6463	11.1803	3.54322	3	40.1842	34.9285	-57.9448	292.492	0.502261	0.2331	0.0390876	0.095529	0.0485384	0.0303029	0.00489236	0.0416679	0.0285209	0.0148136	0.0218957	0.00982393	0.00922169	0.0239786	0.00053981	0.0214752	0.00182859	0.0168824	0.0144464
MP05-187	control	f	90	12	1	27	2137	7956	1835	797	1757	695	1795.24	738.283	4.72445	3794	0.951059	52.1624	3	0.268602	0.211665	119.878	125.603	15.8114	4.60287	4	44.6877	37.0435	37.2502	356.191	0.563258	0.172472	0.0212049	0.0812018	0.0361532	0.0275685	0.00573811	0.0240078	0.0318816	0.0162434	0.0250205	0.0119478	0.00237309	0.00635291	0.02086	0.012269	0.0105909	0.0197394	0.0130203
MP05-187	control	f	90	12	1	28	3263	13090	1113	819	1003	700	1068.38	773.093	13.5012	8072	0.62036	64.456	3	0.249274	0.0740677	114.6	118.423	13	3.37576	2.82843	87.2108	89.8825	-52.2465	744.045	0.404237	0.286625	0.0835549	0.028287	0.00551869	0.0416171	0.0185119	0.0688407	0.0111968	0.0161333	0.0129724	0.00794583	0.0135183	0.0278278	0.0118735	0.00954473	0.00473604	0.0141347	0.00476771
MP05-187	control	f	90	12	1	29	514	1152	1470	753	1422	729	1439.54	738.909	2.55515	700	0.933844	25.5821	1	0.446181	0.391366	48.4113	48.7032	8.06226	2.96482	2.82843	20.096	17.3158	-73.9539	128.468	0.734286	0.275904	0.0810927	0.0744937	0.0665751	0.0527516	0.0299318	0.00863901	0.0268462	0.0243856	0.0279859	0.0291414	0.010296	0.0047398	0.00719642	0.00512214	0.0134535	0.0158873	0.0160146
MP05-187	control	f	90	12	1	30	848	1591	1223	835	1186	792	1200.73	815.073	1.76011	1000	0.845762	32.8589	1	0.532998	0.568147	47.9701	44.1022	10	4.20309	4	28.7904	25.595	30.9577	136.953	0.848	0.541886	0.0691337	0.122252	0.109221	0.0519588	0.014852	0.0145883	0.0398958	0.0137716	0.0128965	0.0144009	0.0300821	0.011082	0.00601841	0.00656064	0.00911302	0.0129348	0.00520186
MP05-187	control	f	90	12	1	31	596	1032	796	856	753	832	770.557	844.148	1.7961	704	0.85962	27.5472	1	0.577519	0.556762	40.9944	43.1741	10	3.78718	3.16228	20.5718	20.9454	-80.0139	115.983	0.846591	0.407109	0.0649902	0.15493	0.0778709	0.031944	0.0111679	0.0409405	0.0312468	0.0351613	0.00296299	0.01504	0.00426496	0.00741071	0.0131973	0.0160799	0.016942	0.00948533	0.0202948
MP05-187	control	f	90	12	1	32	3775	12654	1831	998	1720	884	1769.94	933.105	12.9885	8509	0.734465	69.3288	1	0.298325	0.0769914	118.322	119.419	16.6433	4.07165	3	90.6906	80.2987	35.2496	784.95	0.443648	0.334136	0.0388037	0.087727	0.0482507	0.0347906	0.0116375	0.00494555	0.0257241	0.00385409	0.0162761	0.0189896	0.0168671	0.00165096	0.00815791	0.00589489	0.00827067	0.00494667	0.00889835
MP05-187	control	f	90	12	1	33	998	2200	147	935	97	891	126.975	912.899	1.82623	1358	0.783928	35.6468	2	0.453636	0.547575	49.3497	49.4975	12.083	4.86238	4.24264	36.9813	30.6388	-49.5335	151.338	0.734904	0.4793	0.121403	0.112795	0.0374997	0.0782878	0.0469806	0.0205687	0.0187317	0.0171171	0.00587384	0.0115543	0.0169001	0.00437363	0.0117431	0.00784003	0.011567	0.00516334	0.0126462
MP05-187	control	f	90	12	1	34	678	3145	488	986	451	901	468.77	945.22	6.37945	1882	0.948236	29.3812	3	0.21558	0.156753	100.969	84.4808	5.83095	2.17735	2	30.088	32.0644	7.85283	233.137	0.360255	0.120955	0.025794	0.0148527	0.0334972	0.0300652	0.0103653	0.0125171	0.0042487	0.0227101	0.0147327	0.00708199	0.00509109	0.0127981	0.0154384	0.0100142	0.0155944	0.014681	0.0062452
MP05-187	control	f	90	12	1	35	1667	3270	1148	952	1039	922	1089.8	936.299	3.39259	2222	0.981143	46.0705	1	0.509786	0.29476	111.663	108.665	9.84886	3.98405	4	26.708	21.5829	-85.9942	266.587	0.750225	0.17975	0.0114217	0.0798489	0.0462669	0.00568102	0.00877459	0.0347542	0.0393772	0.0227335	0.00368129	0.00301437	0.00655319	0.0213405	0.0235558	0.0225348	0.0137079	0.00618291	0.0041051
MP05-187	control	f	90	12	1	36	2429	11760	1461	1030	1341	932	1392.55	984.633	6.96988	4902	0.939483	55.612	0	0.206548	0.143474	133.003	133.69	12.8062	3.67484	3	54.0363	45.5663	53.265	461.245	0.495512	0.172899	0.0403908	0.0584982	0.036987	0.0390317	0.0158734	0.0133188	0.0203515	0.00829091	0.027444	0.0163862	0.0107539	0.00820508	0.00840708	0.00252936	0.00950016	0.014979	0.0167597
MP05-187	control	f	90	12	1	37	1123	2352	365	996	316	948	336.614	977.594	2.2242	1556	0.782888	37.8133	0	0.477466	0.4496	54.1893	50.1199	12.083	4.47064	4	36.2375	33.7146	58.7738	177.167	0.721722	0.547689	0.177043	0.0062471	0.0379287	0.0589177	0.00524594	0.0450656	0.0190382	0.0169853	0.0109962	0.0148139	0.0143752	0.0252456	0.0130986	0.0121834	0.00939268	0.0182111	0.0115078
MP05-187	control	f	90	12	1	38	473	816	1461	997	1437	963	1447.25	980.197	1.48153	510	0.914178	24.5406	1	0.579657	0.674977	39.168	38.0789	8	3.40283	3	15.2053	15.8753	27.2536	93.8406	0.927451	0.41534	0.031227	0.15483	0.0894694	0.037612	0.00703497	0.0325294	0.0504017	0.0376763	0.018251	0.0130894	0.00126121	0.00646239	0.00509476	0.0187889	0.0196695	0.00252751	0.00567197
MP05-187	control	f	90	12	1	39	1430	2666	273	1083	230	1021	249.894	1056.65	2.33069	1770	0.875651	42.67	0	0.536384	0.429057	64.9595	72.111	14.2127	4.98142	4.12311	36.2181	31.3718	27.3468	204.652	0.80791	0.350141	0.0451721	0.163283	0.0578219	0.0345562	0.00881659	0.0452958	0.0429905	0.0226781	0.00339167	0.0184903	0.00063019	0.00775193	0.0116293	0.0141653	0.0144677	0.00975412	0.0168626
MP05-187	control	f	90	12	1	40	2267	9804	1475	1166	1389	1052	1425.42	1117.88	11.0618	8016	0.873838	53.7255	5	0.231232	0.0904009	136.384	133.222	11.7047	3.18418	2.82843	82.3248	66.3125	12.3045	561.364	0.282809	0.162634	0.0353879	0.0418625	0.0311214	0.0177371	0.0158457	0.00243974	0.0296205	0.01532	0.00880691	0.0179827	0.00603145	0.00043323	0.0151482	0.00069816	0.0140238	0.0103349	0.0145855
MP05-187	control	f	90	12	1	41	1897	6710	901	1179	840	1069	875.098	1131.69	5.36238	3629	0.892916	49.1461	1	0.282712	0.186484	101.467	113.323	14.1421	4.13959	3.16228	51.5669	45.6827	-9.70702	357.534	0.522734	0.188081	0.0674586	0.0490156	0.014359	0.0616857	0.0101435	0.0278853	0.0202206	0.0159182	0.0169268	0.0136912	0.00698014	0.0272922	0.0148668	0.0110723	0.00865054	0.011185	0.00535057
MP05-187	control	f	90	12	1	42	1285	5963	1186	1240	1119	1151	1159.08	1197.95	6.6421	2636	0.975441	40.4489	2	0.215496	0.150555	112.962	105.802	12.53	3.23525	2.23607	31.3135	24.881	37.0839	327.499	0.487481	0.14616	0.0205394	0.0530396	0.0415279	0.0202218	0.00636196	0.0159345	0.0306749	0.0207617	0.00966105	0.0131251	0.00165497	0.00139464	0.0213428	0.0136133	0.0139574	0.00778678	0.012931
MP05-187	control	f	90	12	1	43	1080	2666	1740	1242	1697	1180	1720.2	1214.02	2.95939	1550	0.936414	37.0823	1	0.405101	0.337908	68.8168	65.192	9.89949	3.65848	3.16228	28.4581	24.1477	-25.898	200.409	0.696774	0.32254	0.0413714	0.111114	0.0830534	0.00910151	0.0199686	0.0424498	0.0469954	0.0328221	0.0080773	0.0164322	0.00394231	0.0317324	0.0118804	0.0245811	0.0109823	0.00450324	0.00567292
MP05-187	control	f	90	12	1	44	339	1200	1068	1233	1018	1209	1046.51	1219.09	5.41508	807	0.910863	20.7757	3	0.2825	0.18467	57.0862	49.163	5	1.76378	1.41421	22.7779	23.56	-88.9317	151.882	0.420074	0.17858	0.0470641	0.0128776	0.0481177	0.0195631	0.024021	0.00800391	0.0162567	0.0144466	0.00382843	0.020335	0.00382801	0.0154601	0.0109861	0.0153792	0.021847	0.011153	0.0130535
MP05-187	control	f	90	12	1	45	2181	6586	790	1379	716	1290	757.12	1338.82	5.53031	3720	0.867263	52.6966	3	0.331157	0.180822	89.3481	108.227	14.8661	4.49532	3.60555	52.3259	44.482	-39.3429	389.321	0.58629	0.237081	0.0471354	0.117522	0.0222919	0.0502643	0.00726187	0.0423064	0.00864916	0.0151053	0.028431	0.0100934	0.0056357	0.0149296	0.00428836	0.0101965	0.0105322	0.0091959	0.00896606
MP05-187	control	f	90	12	1	46	2884	12688	708	1453	604	1331	659.242	1390.29	11.6529	8349	0.89043	60.5972	5	0.227301	0.0858152	141.26	154.159	13	3.43881	2.82843	73.7348	64.2901	34.7517	649.861	0.345431	0.154514	0.00884502	0.0751958	0.0253169	0.0176645	0.00330886	0.0337036	0.014064	0.0137359	0.0157003	0.00154854	0.00508746	0.0156563	0.00443151	0.00856991	0.0102567	0.0106413	0.0041597
MP05-187	control	f	90	12	1	47	450	2090	78	1404	40	1349	53.5044	1380.63	4.83003	1101	0.952962	23.9365	2	0.215311	0.207038	65.848	56.921	5.65685	2.14343	2	23.0201	19.9578	22.2734	165.267	0.408719	0.176839	0.0289396	0.0381691	0.0564639	0.028312	0.00802258	0.00790121	0.0243742	0.027563	0.025306	0.0151243	0.00322104	0.00658876	0.00280617	0.0209448	0.015228	0.0153329	0.0143048
MP05-187	control	f	90	12	1	48	1626	2750	276	1444	226	1389	249.889	1419.24	1.41312	1740	0.854613	45.5004	1	0.591273	0.707655	64.592	64.6375	17	6.45421	5.83095	34.8583	33.5404	43.6645	169.924	0.934483	0.495521	0.062497	0.165632	0.0850748	0.050736	0.0181682	0.00532146	0.0402038	0.0281411	0.0112231	0.0110294	0.00945338	0.00363951	0.0137842	0.0114865	0.0145174	0.011082	0.0126033
MP05-187	control	f	90	12	1	49	2241	8763	988	1517	919	1390	943.438	1448.6	6.81222	4631	0.940844	53.4166	2	0.255734	0.146795	116.309	129.294	13.4164	4.36758	3.16228	54.8387	39.4103	-23.6758	437.996	0.483913	0.170684	0.0216891	0.0881822	0.031706	0.0118428	0.00904677	0.0464616	0.0289634	0.00875658	0.0123456	0.0109281	0.00294889	0.0318095	0.020197	0.00795128	0.00498214	0.0078592	0.00599743
MP05-187	control	f	90	12	1	50	804	1476	1833	1434	1797	1393	1815.34	1414.3	1.75222	1000	0.818168	31.9951	1	0.544715	0.570704	44.7216	46.8722	11.6619	4.32219	4	29.5088	25.714	28.2276	133.054	0.804	0.465947	0.0753918	0.159348	0.0766091	0.0435465	0.0142763	0.0176213	0.0343553	0.0251068	0.0157538	0.0178336	0.00574181	0.00027873	0.0244634	0.00395234	0.0172772	0.00562234	0.0119571
MP05-187	control	f	90	12	1	51	1520	4002	1414	1466	1356	1397	1383.24	1430.05	5.23276	2741	0.72524	43.9923	2	0.37981	0.191104	69.1257	79.2086	10.8167	3.72465	3	48.6004	47.5927	22.7936	316.149	0.554542	0.308351	0.0345164	0.127606	0.0322632	0.0133367	0.0133605	0.0399149	0.0145837	0.0171152	0.0296465	0.0203514	0.0100685	0.0101998	0.00182849	0.0218565	0.0206406	0.021555	0.0201561
MP05-187	control	f	90	12	1	52	1403	4550	822	1481	752	1416	784.158	1446.87	8.01835	2911	0.877207	42.2653	4	0.308352	0.124714	86.6357	80.7217	8	2.76051	2.23607	50.31	41.5949	-43.8553	375.99	0.481965	0.273758	0.0205954	0.0771538	0.0619048	0.00684193	0.0134541	0.0251787	0.0284624	0.027669	0.00950473	0.0140931	0.00869427	0.0346161	0.0249858	0.0111867	0.0167336	0.0024228	0.0103322
MP05-187	control	f	90	12	1	53	2000	7820	460	1579	375	1487	426.714	1520.01	4.15055	3667	0.933409	50.4627	1	0.255754	0.240932	117.084	121.754	11.6619	4.17735	3.60555	48.6941	42.0115	35.0747	322.978	0.545405	0.171781	0.0457805	0.0577248	0.0257983	0.0523913	0.00809802	0.00874846	0.0160563	0.0160909	0.0294271	0.0151067	0.00530494	0.0236752	0.0151671	0.0109408	0.00922192	0.00915429	0.0132233
MP05-187	control	f	90	12	1	54	1231	3339	74	1582	11	1529	44.5085	1560.51	5.84379	2152	0.810716	39.5899	2	0.368673	0.171122	67.3963	65.7951	11	3.39214	2.82843	37.9773	39.4564	57.5842	300.664	0.572026	0.361601	0.0847343	0.0679107	0.0609962	0.0492689	0.0248468	0.00921135	0.0309062	0.0197505	0.00770704	0.00351046	0.0221789	0.0116558	0.013621	0.0129378	0.0205408	0.00767327	0.0147171
MP05-187	control	f	90	12	1	55	1519	5025	972	1626	897	1559	924.382	1590.04	3.70021	2787	0.871288	43.9778	2	0.302289	0.270255	78.1767	83.3547	15.5242	4.92522	4	47.3691	38.367	43.4939	265.765	0.54503	0.278361	0.0782867	0.0824127	0.0643681	0.0449058	0.023377	0.0067236	0.0430563	0.0190896	0.018687	0.0196337	0.0122466	0.00938499	0.0136936	0.00292253	0.0125194	0.0141797	0.0115756
MP05-187	control	f	90	12	1	56	1012	1715	1399	1595	1350	1560	1375.31	1577.21	1.76984	1170	0.826673	35.8959	1	0.590087	0.565024	50.3999	49.0306	12.083	4.56683	4.12311	30.5088	28.3591	-79.7186	150.024	0.864957	0.53493	0.0390448	0.158532	0.0949493	0.0422515	0.0246584	0.0106803	0.0257246	0.0386367	0.0139194	0.0244376	0.0098207	0.00288653	0.00791372	0.0103286	0.0151855	0.0164468	0.00993422
MP05-187	control	f	90	12	1	57	1455	3886	485	1636	418	1578	451.194	1610.8	4.52918	3193	0.668083	43.0414	2	0.374421	0.22079	68.0364	77.2334	10.2956	3.727	3.16228	56.2683	50.625	71.9944	287.771	0.455684	0.297616	0.0441669	0.112578	0.029675	0.0299709	0.0356458	0.0311634	0.0250549	0.0187381	0.00863751	0.0423635	0.00377949	0.0169165	0.0159114	0.0156852	0.00317758	0.00770326	0.0239147
MP05-187	control	f	90	12	1	58	990	3504	1847	1642	1774	1594	1809.94	1619.33	4.16969	1703	0.973775	35.5036	1	0.282534	0.239826	94.42	81.9878	8	2.9587	2.82843	25.1919	21.4819	-63.5873	227.758	0.581327	0.18752	0.00873596	0.0559187	0.0589357	0.0114772	0.00283854	0.0161954	0.0378733	0.0312469	0.0118816	0.00481439	0.00107268	0.01131	0.0215706	0.022693	0.0196319	0.00936912	0.00856382
MP05-187	control	f	90	12	1	59	1718	5964	1117	1708	1046	1624	1073.36	1663.22	6.64933	4678	0.687039	46.7699	3	0.288062	0.150391	85.2707	97.591	10.2956	3.57107	3	67.527	61.9594	10.2365	378.883	0.367251	0.222665	0.0175194	0.0942414	0.0205732	0.0132233	0.0220619	0.0316915	0.0259033	0.0197692	0.0100126	0.0246612	0.00792909	0.0189328	0.0177751	0.0224382	0.00929162	0.00628708	0.0200657
MP05-187	control	f	90	12	1	60	2867	20292	691	1748	513	1634	617.517	1699.03	7.55449	4573	0.989744	60.4184	0	0.141287	0.132372	181.8	208.396	13.0384	4.21078	3.60555	28.9821	25.9708	58.6969	521.701	0.626941	0.0840539	0.0141099	0.0466799	0.0179621	0.0136064	0.00454781	0.0257037	0.018565	0.00847795	0.00692843	0.00730374	0.0020037	0.013369	0.0169338	0.0088327	0.00542064	0.00526997	0.00490904
MP05-187	control	f	90	12	1	61	615	2124	1013	1702	977	1643	996.839	1676.68	4.86815	1328	0.915629	27.9829	1	0.289548	0.205417	70.3754	65	5	2.17445	2	30.4038	28.2926	-16.6593	193.966	0.463102	0.185335	0.0350196	0.0459161	0.0473454	0.0053113	0.0210489	0.010954	0.0369513	0.00885917	0.0124358	0.0187998	0.00897757	0.0145368	0.0217914	0.00730663	0.0205546	0.00581091	0.00806653
MP05-187	control	f	90	12	1	62	858	2360	1804	1707	1764	1648	1783.92	1677.07	2.22115	1002	0.972	33.0521	1	0.363559	0.450218	69.4962	66.0379	8.06226	3.56332	3.60555	17.7238	16.3304	28.8652	154.752	0.856287	0.249918	0.00326345	0.104629	0.0649368	0.00518099	0.00070146	0.0500343	0.0449066	0.033496	0.00555495	0.00147655	0.00069022	0.0281923	0.0246442	0.0256733	0.0207132	0.00474187	0.00123608
MP05-187	control	f	90	12	1	63	329	475	1500	1689	1475	1670	1486.69	1679.16	1.16347	351	0.632535	20.4669	1	0.692632	0.8595	23.457	24.3311	8.94427	3.48235	3	16.9775	18.1682	-86.0223	69.3553	0.937322	0.707594	0.0518537	0.17389	0.0626214	0.00993309	0.0075423	0.0473499	0.0141811	0.0296268	0.0254264	0.0118382	0.0111403	0.00854118	0.013865	0.0101802	0.0156475	0.005311	0.00928325
MP05-187	control	f	90	12	1	64	532	1530	1600	1743	1566	1698	1583.29	1717.08	3.75155	814	0.933555	26.0262	1	0.347712	0.266556	54.6434	50.1199	7.07107	2.50859	2.23607	20.3018	19.5861	-33.9856	158.368	0.653563	0.269651	0.0473636	0.0721618	0.0772335	0.00553826	0.0200147	0.00762164	0.0433453	0.0317687	0.0205005	0.0119836	0.0063823	0.0067515	0.0173896	0.0221379	0.0134945	0.0170226	0.00370711
MP05-187	control	f	90	12	1	65	547	2440	99	1788	38	1748	60.3528	1762.93	4.55016	1316	0.937069	26.3906	4	0.22418	0.219772	65.799	62.0967	7.81025	2.51965	2	30.0145	22.9733	73.9838	176.853	0.415654	0.180618	0.0449188	0.0445163	0.0553384	0.0191236	0.0205185	0.0119598	0.0274894	0.0307552	0.00806211	0.0189772	0.00671719	0.0144325	0.0131708	0.0203987	0.0168933	0.0044137	0.00482587
MP05-187	control	f	90	12	1	66	1399	7119	665	1821	552	1758	589.463	1789.63	6.86198	3895	0.898275	42.205	3	0.196516	0.145731	104.125	112.641	12.083	3.41693	2.82843	55.4596	45.7562	-68.5876	347.327	0.359178	0.138037	0.063602	0.0102126	0.0492101	0.0174169	0.0242267	0.00901563	0.0253086	0.0128133	0.0150164	0.0197328	0.00775832	0.0066192	0.00319902	0.0121898	0.00244249	0.00884106	0.0107485
MP05-187	control	f	90	12	1	67	732	1802	1114	1873	1061	1839	1082.2	1854.42	2.39098	1002	0.937633	30.5289	1	0.406215	0.418238	57.9829	57.2713	10	3.47494	3	24.168	20.1564	-60.9364	148.303	0.730539	0.284132	0.0517207	0.102097	0.0633512	0.0521754	0.0131711	0.027758	0.0303516	0.0331712	0.0298758	0.0175675	0.00849748	0.00870919	0.00927501	0.0205565	0.0194159	0.0095414	0.0108982
MP05-187	control	f	90	12	1	68	1001	2340	984	1887	924	1848	959.842	1865.68	3.62644	1538	0.72611	35.7003	0	0.427778	0.275753	52.5128	61.131	11.3137	3.75135	3	36.599	36.1067	-88.1518	213.581	0.650845	0.341052	0.0711687	0.126027	0.0476296	0.0506818	0.0202997	0.00818175	0.01953	0.0225312	0.0234633	0.0321012	0.00607099	0.0187426	0.00427808	0.0107477	0.0152899	0.0123322	0.0215451
MP05-187	control	f	90	12	1	69	441	722	436	1911	417	1873	425.54	1888.98	1.58903	506	0.904992	23.696	1	0.610803	0.629313	38.079	37.6563	7.61577	3.24133	3	16.2227	16.1999	-8.88086	93.8406	0.871541	0.395979	0.0817368	0.123133	0.0767381	0.0672206	0.0239677	0.00062823	0.0332009	0.0298134	0.0311874	0.0177816	0.00942112	0.0117184	0.00876846	0.0129044	0.0147189	0.00551851	0.00233293
MP05-187	control	f	90	12	1	70	336	713	1001	1936	970	1913	983.265	1923.26	2.22897	476	0.83754	20.6835	1	0.471248	0.448638	32.7313	34	6.08276	2.56438	2.23607	18.5199	17.8836	-40.8769	97.0122	0.705882	0.370077	0.0467052	0.135608	0.0654874	0.0448913	0.012266	0.0161896	0.0491164	0.024689	0.039113	0.0134048	0.00258224	0.00557475	0.0142609	0.0105698	0.0189082	0.0193671	0.00670333
MP05-187	control	f	90	13	1	1	760	2860	1596	194	1531	150	1556.8	162.986	3.98539	1505	0.943022	31.1073	2	0.265734	0.250916	75.8063	73.9256	7.07107	2.73999	2.23607	28.6769	25.2231	-67.7723	195.095	0.504983	0.177065	0.0504477	0.0449182	0.0294272	0.0538388	0.0141534	0.021924	0.0138598	0.01408	0.0222879	0.0271419	0.00393651	0.0308579	0.0150803	0.00103693	0.0108305	0.00933761	0.0112243
MP05-187	control	f	90	13	1	2	527	2240	45	238	5	182	20.6338	206.569	5.23504	1324	0.884296	25.9036	3	0.235268	0.191021	67.2109	60.4152	4.47214	2.10163	2	30.0037	31.3825	-26.335	186.196	0.398036	0.183835	0.0399075	0.0279481	0.0358155	0.041373	0.00207143	0.0442828	0.0131093	0.0230389	0.0142193	0.00506595	0.00297489	0.030052	0.01304	0.0190512	0.0150728	0.0137338	0.00870712
MP05-187	control	f	90	13	1	3	412	1440	1719	354	1687	309	1705.77	324.66	3.12986	753	0.925349	22.9036	2	0.286111	0.319503	53.6767	52.1536	5.83095	2.40718	2.23607	19.0154	20.3498	35.9546	127.296	0.547145	0.192858	0.0545402	0.0451857	0.034991	0.0580813	0.00914755	0.018531	0.0113782	0.025587	0.0292925	0.00825747	0.00508374	0.0223028	0.0294011	0.0144564	0.0169972	0.00428608	0.00088954
MP05-187	control	f	90	13	1	4	1617	7980	286	466	172	396	225.231	438.79	6.77206	4062	0.865804	45.3743	1	0.202632	0.147665	102.564	115.521	10.2956	3.20666	2.82843	64.4944	51.3213	71.1013	370.954	0.39808	0.15418	0.038468	0.0591997	0.020484	0.0325811	0.00828251	0.0101874	0.0174068	0.0127797	0.0229177	0.012794	0.00709638	0.0131477	0.0108065	0.00945961	0.0130968	0.0177486	0.0125467
MP05-187	control	f	90	13	1	5	1720	8769	915	555	804	476	856.773	515.816	7.6157	4432	0.926019	46.7971	2	0.196146	0.131308	117.968	122.544	8.544	3.08798	2.82843	59.4912	44.5303	64.2169	405.718	0.388087	0.145833	0.0175849	0.0643912	0.0286284	0.0188501	0.00034792	0.0289047	0.0181391	0.0175244	0.0136269	0.0022576	0.00238173	0.0189104	0.0129736	0.0156168	0.0113367	0.0138652	0.00166081
MP05-187	control	f	90	13	1	6	434	2451	1291	591	1234	548	1257.3	567.138	5.13621	1125	0.957981	23.5071	4	0.177071	0.194696	78.8734	61.2944	6.32456	2.16814	2	27.1835	22.6235	60.6923	167.368	0.385778	0.146575	0.0424212	0.0088641	0.0661441	0.0180996	0.0197461	0.00574438	0.0134521	0.0322537	0.0173844	0.00920641	0.00280001	0.00854129	0.0110145	0.0157618	0.01298	0.00821875	0.0100441
MP05-187	control	f	90	13	1	7	1803	7254	1193	672	1131	555	1159.99	611.19	5.37023	2549	0.985868	47.913	2	0.248553	0.186212	129.555	126.317	10.2956	3.61336	3.16228	24.2941	21.7039	26.7861	348.818	0.707336	0.143874	0.00412391	0.0658417	0.0368454	0.00539151	0.00120226	0.0383403	0.0264937	0.0199759	0.00405793	0.00461921	0.00058259	0.0325208	0.0123808	0.0184329	0.0127657	0.00685426	0.00534405
MP05-187	control	f	90	13	1	8	1662	5814	961	614	859	557	903.384	583.263	5.44391	2977	0.966012	46.0013	1	0.285862	0.183692	107.303	109.772	13.4164	3.98296	3	37.1475	27.7377	68.4603	337.191	0.55828	0.175612	0.0197206	0.0816769	0.0403861	0.022024	0.00583373	0.0336476	0.0338756	0.0189394	0.0196994	0.00820708	0.00361639	0.0141032	0.0207117	0.0164655	0.0117889	0.01101	0.0140692
MP05-187	control	f	90	13	1	9	2465	19965	1198	735	1077	570	1138.49	658.249	12.368	6412	0.985327	56.0226	8	0.123466	0.0808536	205.076	202.625	9	3.06158	2.82843	51.1165	35.002	36.1785	618.962	0.384435	0.0763814	0.00477423	0.0356165	0.019119	0.00215796	0.00257416	0.0144063	0.018857	0.008564	0.00551942	0.00466843	0.00091222	0.0110917	0.011403	0.00961555	0.00507933	0.0054599	0.00420904
MP05-187	control	f	90	13	1	10	3244	21442	1599	772	1448	630	1531.06	690.067	17.3424	12608	0.899735	64.2681	6	0.151292	0.0576621	203.874	167.2	11.1803	2.95522	2.23607	105.303	88.9781	44.5819	840.814	0.257297	0.144526	0.0252886	0.0105687	0.0390823	0.0200226	0.00832914	0.0141187	0.0156576	0.0217841	0.0104364	0.0103479	0.00150513	0.0112094	0.0107971	0.017717	0.012463	0.00753289	0.00938346
MP05-187	control	f	90	13	1	11	2998	14322	298	715	112	638	211.078	683.784	11.7646	8768	0.954267	61.7833	0	0.209328	0.0850005	186.329	185.529	13.6015	3.64334	2.82843	70.2304	55.704	83.224	665.748	0.341925	0.110823	0.00933989	0.0484716	0.0255541	0.00402134	0.00916852	0.0155692	0.023127	0.0106611	0.005911	0.0123165	0.00490053	0.00376941	0.0168225	0.00758527	0.00705541	0.00821954	0.0116133
MP05-187	control	f	90	13	1	12	2772	10218	1445	914	1367	783	1408.94	840.373	11.5214	7605	0.866842	59.4089	4	0.271286	0.0867948	138.264	132.575	12.53	3.3174	2.82843	77	68.9362	6.56477	633.512	0.364497	0.199924	0.0398628	0.0488718	0.0393016	0.0335724	0.0117397	0.00021644	0.0106096	0.0276541	0.0101075	0.0122194	0.00399119	0.00470419	0.00456372	0.0247469	0.0115569	0.00305525	0.0113522
MP05-187	control	f	90	13	1	13	439	1488	1378	838	1316	814	1345.85	826.617	4.42247	726	0.980399	23.6422	1	0.295027	0.226118	65.1868	62.3699	4.12311	2.00808	2	16.8163	12.8432	-74.8544	156.196	0.604683	0.143689	0.0136117	0.0595832	0.036433	0.0177398	0.00767979	0.0226034	0.0277666	0.0183398	0.0130693	0.0139218	0.0042739	0.0136792	0.0144215	0.0148021	0.0119057	0.00947379	0.0154852
[truncated: 16,514 more rows]
[truncated: 61 more columns]

## Sheet: Supplementary Data 4
Supplementary Data 4
ens_gene	ext_gene	VC101	VC102	VC103	VC104	VC105	VC106	VC107	VC108	VC109	VC110	VC111	VC112	VC113	VC114	VC115	VC116
[truncated: 43,122 more rows]

## Sheet: Supplementary Data 5
Supplementary Data 5
[truncated: 7,869 more rows]

## Sheet: Supplementary Data 6
Supplementary Data 6
[truncated: 13,810 more rows]

## Sheet: Supplementary Data 7
Supplementary Data 7
[truncated: 15,255 more rows]

## Sheet: Supplementary Data 8
Supplementary Data 8
[truncated: 25 more rows]

## Sheet: Supplementary Data 9
Supplementary Data 9
[truncated: 93 more rows]

## Sheet: Supplementary Data 10
Supplementary Data 10
[truncated: 195 more rows]

[truncated: 14 more sheets: Supplementary Data 11, Supplementary Data 12, Supplementary Data 13, Supplementary Data 14, Supplementary Data 15, Supplementary Data 16, Supplementary Data 17, Supplementary Data 18, Supplementary Data 19, Supplementary Data 20, Supplementary Data 21, Supplementary Data 22, Supplementary Data 23, Supplementary Data 24]
