# Supplementary material for: INPP5D regulates inflammasome activation in human microglia
Source: Nat Commun. 2023 Nov 29;14:7552. doi: 10.1038/s41467-023-42819-w (PMC10684891; doi:10.1038/s41467-023-42819-w)
Supplement: Supplementary file 6 — Source Data [file 41467_2023_42819_MOESM6_ESM.xlsx]

## Sheet: Figure 2l-n
Figure 2l-n. Peptide level INPP5D data; each column is data from brain tissue from one human subject, extracted in urea. Blank cells are missing values from MS.
INPP5D peptide	AD
79-87																					5.12101																						6.26491	6.2891
130-141					5.44626													6.94603	7.24413			4.72792	5.34696	4.82273	6.17991	6.12516	6.04221		6.58496	5.70598	5.2891	4.29278	5.02237	5.05745
142-151			5.9331		5.19771						7.71425				6.6851	7.06178	6.95536	8.20359	8.20212	6.64674	6.30378			6.24413	6.54998	6.54689	6.14975		7.7211	7.29737			7.1334
152-167						6.36982																																					6.12309	6.56529
227-236		5.50462		7.06178								5.51096
305-313		5.853		7.71356		6.14975	6.61912					5.99774												6.72247								6.61176													6.57743	6.51254
357-365			5.85798	7.16088											6.95884	7.32283	7.10224					7.03892	5.56072		6.91767	6.73471	6.65105
372-379				7.52356
422-429				6.2114																					5.99774	5.2211	4.64961						5.41278
460-466			5.97957	7.72656											6.20359	6.75889	6.62644	8.31786	8.72588	6.04439		7.2854	6.53916	6.3906	6.53138	6.29829	6.22882
502-511			6.88874										8.40897	8.50661	6.4363	6.7879	6.6279	7.5267	7.52748		7.05961												7.29829	6.86419
512-521		6.10434	6.93546	8.90599	6.38888	6.84549	7.26115	7.77149	7.71218			6.05094			8.72281	8.90087	8.88966	8.9472	8.95623	7.58195	7.73539	8.75722	7.5812	7.71562	9.14466	9.01987	8.88234	6.2854	8.48663	7.848		7.51333	8.3996										7.83415	7.98641	6.95768	7.14364	7.66178
562-568			7.24317	7.83099											7.48704	7.79246	7.69279	8.64349	8.91618				7.48059	6.54998
592-605				4.70598																				3.39232								4.37851
608-624			6.02015		5.16993		6.11894														6.0045		6.13545		6.04002	6.22882	6.07039																		6.04658	6.16792
763-779		4.42626										4.93546						7.64458	7.64674		6.20163	6.17792	6.1416	6.2724	5.18587	5.06178	5.37156		6.42962	5.52982	5.35403
780-786				7.58271																			7.4187
808-823				5.853														6.04221	6.09381				4.47897
988-998				7.62278	5.14568													7.80413	8.04712	5.69488	4.96347		7.20359	6.39403	6.67948	6.7879	6.47249	4.61471	7.62717	8.08746	7.27705		7.47735
1045-1064													6.27426	6.38025				7.22689	7.01681					5.88996	7.10643	6.96232	6.70183						5.08746
1065-1076				8.37634																										8.37286			7.60881
1085-1095		5.78136										6.08108										4.83794											5.73335
1108-1119		5.19377			5.58195	5.08746	5.59991					5.41616						7.60363	7.6388					4.96347					6.45286	6.07895	5.48543						4.45943	4.97269	4.05311						5.45286	5.43296
1153-1172						6.65535																	6.94134
1173-1185				6.38025																								4.86295

## Sheet: Figure 2o
Figure 2o. Peptide level INPP5D data; each column is data from brain tissue from one human subject. Extracted in TBS. Blank cells are missing data.
peptide	AD										HP-NCI								LP-NCI
152-167	1.015	0.867	0.976								1.039	1.11	0.814	0.932					0.8	1.307	0.996	0.84	1.038	1.29	0.901	1.058
357-365				0.726	0.633	1.103	0.841	1.253	0.666	0.958					0.624	1.511	0.603	0.824									0.594	3.235	0.706	0.809
421-429	0.929	0.297	0.339								0.372	0.271	0.478	0.417					0.489	0.591	0.907	0.585	1.436	2.811	1.779	1.743
502-511	1.16	0.922	0.942								0.814	0.796	0.778	0.832					0.744	0.802	1.07	0.83	1.149	1.729	1.15	1.213
608-624				0.956	0.975	1.098	1.066	1.049	0.943	0.824					1.137	1.242	1.138	1.004									1.242	1.898	0.783	0.974
763-779				0.802	0.712	0.835	0.98	1.399	0.587	1.226					0.836	1.646	0.679	0.784									0.923	2.829	0.734	1.045
988-998	0.894	0.801	1.102								0.778	0.692	0.923	1.215					0.931	0.494	0.94	0.857	1.759	1.716	0.996	1.162
1065-1076	0.889	0.92	1.227	0.726	0.57	0.766	1.341	1.32	0.602	0.725	1.146	0.667	0.898	1.533	0.532	1.176	0.691	0.676	0.969	0.906	0.956	0.948	1.905	1.584	0.936	1.049	0.476	2.039	0.5	0.741
1085-1095	0.961	1.066	0.678								1.292	0.487	0.765	0.656					0.658	1.314	1.123	0.795	1.692	1.776	1.2	0.895
1108-1119	0.688	0.986	1.171	1.11	1.516	1.284	1.325	0.907	1.095	1.328	1.071	0.888	0.746	1.338	0.85	1.171	2.327	0.792	0.776	0.819	0.701	0.755	0.963	1.028	0.688	0.899	0.697	1.538	0.85	0.919
1163-1172	0.705	1.289	1.308								1.226	0.855	0.798	0.86					0.757	0.9	0.446	0.578	1.759	1.37	0.978	0.993
1173-1185	0.793	1.141	1.236								1.133	0.943	0.885	1.494					0.777	0.914	0.96	1.087	1.517	1.289	0.826	0.889

## Sheet: Figure 3k
Fig.3K WB quantificaiton
NLRP3/revert	NLRP3/revert		PYCARD/revert	PYCARD/revert
veh	3AC		veh	3AC
0.00137852	0.00197505		0.0601613	0.135714
0.00157343	0.00347193		0.0949798	0.117561
	0.0025			0.0740239
0.00201089	0.00293353		0.0742629	0.0754762
0.00153125	0.00229545		0.0577104	0.0704049
0.00253898	0.00236867		0.0753279	0.0601324

## Sheet: Figure 3l
Figure 3l

## Sheet: Figure 4b
Figure 4b
No Treatment	Vehicle	100 ng/mL LPS	1.25 uM 3AC	2.5 uM 3AC
92.3149	79.8054	1440.71	60.8888	53.2002
105.99	121.451	1284.53	66.5734	44.0476
104.611	96.3259	1178.28	66.5404	40.811
86.7498	102.417	1260.21	59.3269	41.6234
116.098	106.183	335.975	41.0199
101.557	62.372	216.825	23.2159
105.848	131.445	166.275	28.7848

## Sheet: Figure 4c
Figure 4c
No Treatment	Vehicle	100 ng/mL LPS	1.25 uM 3AC	2.5 uM 3AC
0	0	73.9244		1065.25
0	0	0	69.4263	921.904
0	0	39.1134	149.804	1169.3
0	0	13.6897	80.7692	750
18.7633	12.9272	34.1042	90.1965
11.2652	12.9958	26.4571	109.804

## Sheet: Figure 4d
Figure 4d

## Sheet: Figure 4e
Figure 4E
		WT			INPP5D KO
	3AC dose (uM)	mean	sem	n	mean	sem	n
	0	0.4982	0.2017	3	0.1406	0.07013	3
	1.25	5.497	0.476	3	0.6091	0.02201	3
	2.5	12.92	0.9167	3	1.466	0.1293	3
	5	32.4	2.272	3	7.339	0.2472	3

## Sheet: Figure 4F
Figure 4F
	WT			INPP5D KO
3AC dose (uM)	mean	sem	n	mean	sem	n
0	0.2516	0.1265	3	0.3969	0.3969	3
1.25	25.83	3.328	3	6.983	1.144	3
2.5	71.04	15.56	3	12.76	1.413	3
5	243.3	5.29	3	81.2	6.48	3

## Sheet: Figure 4g
Figure 4g
vehicle	5 uM 3AC	DMSO+5uM3AC	VX-765(25uM)+5uM3AC
0	101.252	48.3039	28.9251
0	98.7478	47.4313	34.9162
0.616363	130.764	70.9716	16.1817
0	69.236	84.6237	15.6089
0	88.0953	107.912	52.5253
0	102.424	89.277	43.2242
0	109.481	106.15	36.6611
0	103.342	105.157	38.892
0	83.5089	102.213	42.309
0	113.149	101.116	52.976
0
0
0

[truncated: 21 more sheets: Figure 4h, Figure 4j, Figure 4k, Figure 4l, Figure 5b, Figure 5c, Figure 5d, Figure 5h, Figure 5i, Figure 6d, Figure 6e, Figure 6g, Figure 6h, Figure 6i, Figure 6j, Figure 6k, Figure 6l, Figure 7e, Figure 7f, Figure 7g …]
